# Supplementary material for: Truncated HDAC9 identified by integrated genome-wide screen as the key modulator for paclitaxel resistance in triple-negative breast cancer
Source: Theranostics. 2020 Sep 2;10(24):11092–109. doi: 10.7150/thno.44997 (PMC7532680; doi:10.7150/thno.44997)
Supplement: Supplementary file 2 — Supplementary table S1, S2, S3, S4, S5, S6. [file thnov10p11092s2.zip]

Archive with 6 entries (6 files):
- supplementary table s2.xlsx
- supplementary table s3.xlsx
- supplementary table s4.xlsx
- supplementary table s5.xlsx
- supplementary table s6.xlsx
- supplementary table s1.xlsx
