# Supplementary material for: Truncated HDAC9 identified by integrated genome-wide screen as the key modulator for paclitaxel resistance in triple-negative breast cancer
Source: Theranostics. 2020 Sep 2;10(24):11092–109. doi: 10.7150/thno.44997 (PMC7532680; doi:10.7150/thno.44997)
Supplement: Supplementary file 2 — Supplementary table S1, S2, S3, S4, S5, S6. [file thnov10p11092s2.zip › supplementary table s2.xlsx]

## Sheet: Sheet1
Table S2: IHC clinical information
pathological number	endpoint time	DFS followup	DFS	DFS time	OS	OS followup	OS time	chemotherapy
2006-6199B	2014-10-31	2010-10-26	1	52.9333	0	2014-10-31	101.8	TEC*6
2007-15064C	2014-10-31	2013-10-23	1	71.5	0	2014-10-31	83.9333	TEC*6
2007-220A	2014-10-31	2014-10-31	0	95.2	0	2014-10-31	95.2	T*6
2007-984C	2014-10-31	2014-10-31	0	94.5333	0	2014-10-31	94.5333	CEF*3-T*3
2007-1257A	2014-10-31	2014-10-31	0	94.2667	0	2014-10-31	94.2667	CEF*3-T*3
2007-7164C	2014-10-31	2014-10-31	0	89.6	0	2014-10-31	89.6	CEF*3-T*3
2007-12855A	2014-08-04	2009-06-04	1	56.1333	1	2011-04-17	78.8667	CEF*3-T*3
2006-10685B	2014-10-31	2014-10-31	0	97.3	0	2014-10-31	97.3	CEF*3-T*3
2006-10754	2014-10-31	2014-10-31	0	97.6667	0	2014-10-31	97.6667	CEF*3-T*3
2006-12954A	2013-06-20	2007-12-20	0	12.4667	1	2007-12-20	12.4667	CEF*3-T*3
2007-1318A	2014-10-31	2012-03-03	1	61.7667	0	2014-10-31	94.1667	CEF*3-T*3
2007-1632C	2014-10-31	2014-10-31	0	93.9	0	2014-10-31	93.9	CEF*3-T*3
2007-5897O	2014-10-31	2014-10-31	0	90.4	0	2014-10-31	90.4	CEF*3-T*3
2007-9364E	2014-10-31	2014-10-31	0	88.0667	0	2014-10-31	88.0667	CEF*3-T*3
2007-11753D	2014-10-31	2014-10-31	0	85.9667	0	2014-10-31	85.9667	CEF*3-T*3
2007-15705A	2014-10-31	2014-10-31	0	83.8333	0	2014-10-31	83.8333	TC*6
2006-1947P	2014-10-31	2014-10-31	0	105.3	0	2014-10-31	105.3	TC*6
2007-6038F	2014-10-31	2014-10-31	0	90.3333	0	2014-10-31	90.3333	TC*6
2004-966Q	2014-10-31	2014-10-31	0	123.667	0	2014-10-31	123.667	CEF*4-T*4
2004-9118S	2009-06-04	2009-06-04	0	55.5333	0	2009-06-04	55.5333	CEF*4-T*4
2006-7998M	2013-07-25	2013-07-25	0	84.9	0	2013-07-25	84.9	CEF*4-T*4
2006-12063	2014-10-31	2014-05-15	1	91.0333	0	2014-10-31	96.6667	AC*3-T*3
2007-1751B	2015-01-16	2008-04-18	1	14.2667	1	2008-11-30	21.8	CEF*4-T*4
2007-2211B	2014-08-07	2007-11-20	1	8.63333	1	2008-05-22	14.7667	CEF*3-T*3
2007-6606W	2013-06-19	2008-05-27	1	11.6667	1	2011-04-19	46.9	CEF*4-T*4
2007-8323A	2014-10-31	2014-10-31	0	88.7667	0	2014-10-31	88.7667	CEF*4-T*4
2007-8710A	2014-10-31	2014-10-31	0	88.5333	0	2014-10-31	88.5333	CEF*4-T*4
2007-9584L	2014-10-31	2014-10-31	0	87.9667	0	2014-10-31	87.9667	CEF*4-T*4
2007-9970A	2013-07-11	2008-08-11	1	11.8667	1	2011-11-11	51.4333	CEF*3-T*3
2007-10136B	2014-10-31	2009-06-04	0	21.6667	0	2014-10-31	87.5	CEF*3-T*3
2007-10285N	2014-10-31	2014-10-31	0	87.3667	0	2014-10-31	87.3667	CTF*6
2007-13799M	2012-12-11	2007-12-01	1	0.633333	1	2008-04-30	5.66667	CEF*3-T*3
2004-4098M	2011-06-03	2011-06-03	0	85.2333	0	2011-06-03	85.2333	CTF*3
2004-7471D	2014-10-31	2007-06-11	1	33.1	0	2014-10-31	123.067	CEF*3-T*3
2006-4355C	2014-10-31	2014-10-31	0	103.233	0	2014-10-31	103.233	CTF*6
2008-784H	2014-10-31	2014-10-31	0	82.6333	0	2014-10-31	82.6333	CTF*3
2008-351I	2013-12-26	2013-07-15	1	70.4	0	2013-12-26	75.8667	CTF*3
2007-3284A	2010-06-11	2009-06-01	1	26.4667	0	2010-06-11	38.9667	CTF*3
2007-15699C	2014-10-31	2014-10-31	0	83.6	0	2014-10-31	83.6	CTF*6
2008-1157G	2014-10-15	2008-03-03	1	1.3	1	2010-11-17	34.2667	CEF*3-T*3
2007-6969B	2014-10-31	2010-01-25	0	31.7	0	2014-10-31	89.7	CEF*3-T*3
2007-247B	2014-10-31	2014-10-31	0	95.1	0	2014-10-31	95.1	CEF*3-T*3
2007-9570S	2014-10-31	2014-10-31	0	87.9667	0	2014-10-31	87.9667	CTF*6
2007-5561B	2014-10-31	2014-10-31	0	90.6333	0	2014-10-31	90.6333	CTF*6
