# Supplementary material for: Truncated HDAC9 identified by integrated genome-wide screen as the key modulator for paclitaxel resistance in triple-negative breast cancer
Source: Theranostics. 2020 Sep 2;10(24):11092–109. doi: 10.7150/thno.44997 (PMC7532680; doi:10.7150/thno.44997)
Supplement: Supplementary file 2 — Supplementary table S1, S2, S3, S4, S5, S6. [file thnov10p11092s2.zip › supplementary table s3.xlsx]

## Sheet: drug_pathway
Table S3. List of drug related pathways.
AMUNDSON_GAMMA_RADIATION_RESISTANCE	> Gene predicting resistance of the NCI-60 cell lines to gamma radiation.	BDKRB1	C1QB	CBLB	CCL7	CD40	CELA2A	CHGA	COL11A2	CRMP1	EDNRA	F11	IGF1R	KLRC3	PSG11	SLC22A4	TNFSF13B	TSPAN7	TUBA1B	WNK2	XRCC1
AMUNDSON_GAMMA_RADIATION_RESPONSE	> Genes down-regulated across the entire panel of NCI-60 cell lines in response to gamma radiation.	AIMP2	AURKA	AURKB	BUB1	BUB1B	CCNA2	CCNB1	CCNB2	CCNF	CDC25B	CDC25C	CDK1	CDKN2C	CENPA	CENPE	CENPF	CKS2	DNMT3B	ESPL1	GTPBP1	H2AFX	KIF23	KIF2C	KIFC1	LBR	MAD2L1	MSX1	NEK2	PLK1	PPP2R5A	PRC1	PRRG2	PTTG1	RRP1	TACC3	TSN	TTK	UBE2C	VCX3A	WEE1
AMUNDSON_POOR_SURVIVAL_AFTER_GAMMA_RADIATION_2G	> Genes with basal expression distinguishing NCI-60 cell lines with poor survival after 2 Gy gamma irradiation.	ABT1	ADCY6	ADCY9	AGRN	ALDH7A1	AMD1	AMOTL2	ANP32A	ANP32B	ANXA2	ANXA2P1	ANXA2P2	ANXA5	APBB1	ARHGAP15	ARHGAP29	ARHGAP4	ATN1	ATP2A3	BIN2	C11orf2	C2orf43	C9orf78	CALD1	CAMSAP2	CAPRIN2	CCND1	CCNJL	CD53	CD63	CD93	CDC42BPB	CDK16	CNN3	CNTRL	CORO1A	CRTAP	CSK	CTTN	DAG1	DAZAP1	DDX51	DEF6	DIP2C	DLG5	DOCK1	DST	DUT
AMUNDSON_POOR_SURVIVAL_AFTER_GAMMA_RADIATION_8G	> Genes with basal expression distinguishing NCI-60 cell lines with poor survival after 8 Gy gamma irradiation.	ABI2	ADRBK1	AKAP12	AMOTL2	ANXA5	ARHGAP4	ARHGEF17	ASAP1-IT1	ASB13	BCAR3	BMP1	CAMSAP2	CCND1	CD44	CD53	CDK6	CKAP4	CORO1A	CST7	DAG1	DEF6	DENND5A	DIP2C	DOCK1	DRAM1	DST	ELF1	ENAH	ENOSF1	FAM114A1	FXR1	GABARAPL1	GAS2L1	GJC1	GMFG	GNA11	GNG12	GPR126	GTF3A	HCLS1	IGSF3	IL2RG	IL6ST	INPP5D	ITGAV	KIF21B	LAMB2	LAMC1
BACOLOD_RESISTANCE_TO_ALKYLATING_AGENTS_DN	> Genes down-regulated in D-341 MED (OBR) cells (medulloblastoma) resistant to both carmustine and O6-BG [PubChem=2578;4578].	ARF3	ATP2B2	ATP8A1	ATRX	C5orf13	C7orf44	CAD	CCNG1	CCT5	CDC42EP1	COL4A1	CS	CXCR4	EPRS	FADS1	FZD7	H3F3B	HCG8	HNRNPH1	INA	INHBC	KDELR2	KHSRP	LIG4	LRPPRC	MAP2K6	MEGF9	MTRR	NHLH2	OGT	PDCD6	PDIA2	PEG3	PHF8	PRPF4	PTTG1IP	PURA	RENBP	RPL24	SETDB1	SFPQ	SLC25A6	SMPDL3A	SRSF1	SRSF2	SUPT6H	TBR1	TCEA1
BACOLOD_RESISTANCE_TO_ALKYLATING_AGENTS_UP	> Genes up-regulated in D-341 MED (OBR) cells (medulloblastoma) resistant to both carmustine and O6-BG [PubChem=2578;4578].	ARSF	CA2	CDH11	CYR61	DARC	ENC1	FBXO21	HSPA6	HTRA1	ID2	IGF1	LMO2	MDK	MT1A	MT1X	MT2A	MYOF	PEG10	PPP2R1B	PRSS12	RABGAP1L	SEMA3A	SGCE	SHOX2	TDGF1P3	TPM1
BIOCARTA_DREAM_PATHWAY	> Repression of Pain Sensation by the Transcriptional Regulator DREAM	CREB1	CREM	FOS	JUN	KCNIP3	MAPK3	OPRK1	POLR2A	PRKACB	PRKACG	PRKAR1A	PRKAR1B	PRKAR2A	PRKAR2B
BIOCARTA_EPO_PATHWAY	> EPO Signaling Pathway	CSNK2A1	ELK1	EPO	EPOR	FOS	GRB2	HRAS	JAK2	JUN	MAP2K1	MAPK3	MAPK8	PLCG1	PTPN6	RAF1	SHC1	SOS1	STAT5A	STAT5B
BIOCARTA_EPONFKB_PATHWAY	> Erythropoietin mediated neuroprotection through NF-kB	ARNT	CDKN1A	EPO	EPOR	GRIN1	HIF1A	JAK2	NFKB1	NFKBIA	RELA	SOD2
BIOCARTA_GLEEVEC_PATHWAY	> Inhibition of Cellular Proliferation by Gleevec	AKT1	BAD	BCR	CRKL	FOS	GRB2	HRAS	JAK2	JUN	MAP2K1	MAP2K4	MAP3K1	MAPK3	MAPK8	MYC	PIK3CA	PIK3CG	PIK3R1	RAF1	SOS1	STAT1	STAT5A	STAT5B
BIOCARTA_MTOR_PATHWAY	> mTOR Signaling Pathway	AKT1	EIF3A	EIF4A1	EIF4A2	EIF4B	EIF4E	EIF4EBP1	EIF4G1	EIF4G2	EIF4G3	FKBP1A	MKNK1	MTOR	PDK2	PDPK1	PIK3CA	PIK3R1	PPP2CA	PTEN	RPS6	RPS6KB1	TSC1	TSC2
BIOCARTA_SARS_PATHWAY	> The SARS-coronavirus Life Cycle	ANPEP	CKM	EIF4E	FBL	GPT	LDHA	LDHB	LDHC	MAPK14	NCL
BIOCARTA_STATHMIN_PATHWAY	> Stathmin and breast cancer resistance to antimicrotubule agents	CAMK2A	CAMK2B	CAMK2D	CAMK2G	CAMK4	CCNB1	CD2	CD247	CD3D	CD3E	CD3G	CDK1	MAPK13	PRKACB	PRKACG	PRKAR1A	PRKAR1B	PRKAR2A	PRKAR2B
BRACHAT_RESPONSE_TO_CAMPTOTHECIN_DN	> Genes specifically down-regulated in FL5.12 cells (pro-B lymphocyte) by camptothecin [PubChem=2538].	AK4	ALDOA	ANP32E	ANXA4	BAD	BAK1	BCL2	BNIP3L	BTF3	C11orf73	C17orf48	CDK1	CORO7	CTAGE5	ENO1	ENO3	ESYT1	FKBP3	GAPDH	GPI	HIGD1A	HMGCS1	IFITM2	IFITM3	MT1E	MYB	NDUFV3	OSTF1	PDK3	PLAC8	PPIA	PSAT1	RCN1	RPL3	RSU1	SASH3	SLC25A1	SLC25A5	SLC44A2	SSB	STAT5A	STMN1	SWI5	TAX1BP1	TTC35	TUBB
BRACHAT_RESPONSE_TO_CAMPTOTHECIN_UP	> Genes specifically up-regulated in FL5.12 cells (pro-B lymphocyte) by camptothecin [PubChem=2538].	BTG2	C1R	C9orf116	C9orf5	CARHSP1	CBS	CCNG1	CD53	CDKN1A	CSRNP2	EI24	GRB10	H2AFJ	LPIN1	LRRC2	NUDCD2	PMM1	PVRL4	SERTAD1	SLC7A14	TMEM185A	TOB1	TP53INP1	TPP1	TRAFD1	TXNIP	ULK1	ZFP36L1
BRACHAT_RESPONSE_TO_CISPLATIN	> Genes up-regulated in FL5.12 cells (pro-B lymphocyte) in response to cisplatin [PubChem=2767].	ABLIM1	ASNSD1	BTG2	CCNG1	CD53	CDKN1A	DHRS3	EI24	EMR1	HBA1	ISOC1	LPIN1	MALAT1	MDM2	OBFC2A	PMM1	TMEM185A	TOB1	TP53INP1	TXNIP	VMP1	YPEL3
BRACHAT_RESPONSE_TO_METHOTREXATE_DN	> Genes down-regulated in FL5.12 cells (pro-B lymphocyte) in response to methotrexate [PubChem=4112].	AK4	ALDOA	ANXA4	BCL2	BNIP3L	C11orf73	CORO7	CTAGE5	EMILIN2	ENO1	ENO3	FKBP3	GAPDH	GPI	HIGD1A	HMGCS1	IFITM2	IFITM3	MT1E	NDUFV3	OSTF1	PDK3	PPIA	SASH3	SLC25A1	STAT5A	STMN1
BRACHAT_RESPONSE_TO_METHOTREXATE_UP	> Genes up-regulated in FL5.12 cells (pro-B lymphocyte) in response to methotrexate [PubChem=4112].	ABLIM1	BTG2	C9orf116	C9orf5	CARHSP1	CCNG1	CD53	CDKN1A	EI24	EMR1	H2AFJ	HBA1	LPIN1	LRRC2	MALAT1	MDM2	PMM1	PVRL4	SLC7A14	TMEM185A	TOB1	TP53INP1	TRAFD1	TXNIP	VMP1	ZFP36L1
CHEOK_RESPONSE_TO_HD_MTX_DN	> Genes specifically down-regulated in pediatric acute lymphoblastic leukemia (ALL) patients by high-dose methotrexate (HDMTX) [PubChem=4112].	ALDH5A1	AP1S2	ARF4	ARF6	BNIP3L	CEP170	CNOT8	CRYZ	DYRK1A	FAM175B	H3F3B	HIC2	KATNB1	MAPK1IP1L	NRXN2	NUP98	PARG	RALBP1	SEC22B	SOCS2	STRAP	TGIF1	TOB2	ZBTB1
CHEOK_RESPONSE_TO_HD_MTX_UP	> Genes specifically up-regulated in pediatric acute lymphoblastic leukemia (ALL) patients by high-dose methotrexate (HDMTX) [PubChem=4112].	ABLIM1	ANXA2	ARL4C	ATM	AZU1	BAX	CTSG	DEFA4	FLNA	HHLA1	IL32	LYZ	MPO	MYLK	NFKB2	OLFM4	psiTPTE22	S100A4	S100A8	S100A9	SLC1A4	TRBC1	TYROBP
CHEOK_RESPONSE_TO_MERCAPTOPURINE_AND_HD_MTX_DN	> Genes specifically down-regulated in pediatric acute lymphoblastic leukemia (ALL) patients by mercaptopurine [PubChem=667490] and high dose methotrexate (HDMTX) [PubChem=4112].	AATF	ABCA2	AHCY	C12orf24	CENPC1	CGRRF1	CLTB	FCER2	KDM3B	KIAA1467	MPHOSPH9	NKG7	NPFF	PFDN6	SACS	SAP18	SART1	SERPINE2	SMCHD1	SREBF2	TGDS	TGFBR2	UBE2G1	UCHL3	YTHDC2
CHEOK_RESPONSE_TO_MERCAPTOPURINE_AND_HD_MTX_UP	> Genes specifically up-regulated in pediatric acute lymphoblastic leukemia (ALL) patients by mercaptopurine [PubChem=667490] and high dose methotrexate (HDMTX) [PubChem=4112].	PIK3R3	PLS1	POLR3C	PTPRG	TERF1
CHEOK_RESPONSE_TO_MERCAPTOPURINE_AND_LD_MTX_DN	> Genes specifically down-regulated in pediatric acute lymphoblastic leukemia (ALL) patients by mercaptopurine [PubChem=667490] and low-dose methotrexate (LDMTX) [PubChem=4112].	CDKL1	CEACAM6	CHD1L	CTSL1	ELANE	FZD6	GCHFR	GDF10	KIF3A	L3MBTL1	LCN2	MAN2B2	MRE11A	PAIP2B	PIGA	PRKCQ	RCC1	RRN3P1	S100A12	TCTN3	USP34
CHEOK_RESPONSE_TO_MERCAPTOPURINE_AND_LD_MTX_UP	> Genes specifically up-regulated in pediatric acute lymphoblastic leukemia (ALL) patients by mercaptopurine [PubChem=667490] and low-dose methotrexate (LDMTX) [PubChem=4112].	EFR3A	GALNT1	HTATSF1	MLLT10	MRPL33	PRKY	RBM19	STK24	TM9SF2	YY1
CHEOK_RESPONSE_TO_MERCAPTOPURINE_DN	> Genes specifically down-regulated in pediadric acute lymphoblastic leukemia (ALL) patients by mercaptopurine [PubChem=667490].	APOBEC3B	CA3	CIR1	CUL4B	GSS	HAT1	LAPTM4B	LST1	MICA	NFASC	PMVK	PRF1	RBBP8	RNASE6	SERPING1	SH3BP5	SOCS6	SORL1	SPOCK2	TK1	TRAC	VAPB
CHEOK_RESPONSE_TO_MERCAPTOPURINE_UP	> Genes specifically up-regulated in pediadric acute lymphoblastic leukemia (ALL) patients by mercaptopurine [PubChem=667490].	BYSL	CBR4	CEP68	CKS2	EIF4A1	GABPB1	NME6	POLG2	SFPQ	SLC26A2	SNX2	TCEAL4	TP53
CHUNG_BLISTER_CYTOTOXICITY_DN	> Genes down-regulated in blister cells from patients with adverse drug reactions (ADR).	ADD3	BIN2	C12orf76	CDC42EP3	CFP	CSTA	FAM65B	FBXO3	FBXO38	FKBP1A	GAS7	GCA	GRB10	HIST1H2AC	HIST1H2BK	IRAK3	KAT2B	KIAA0513	LOC100505746	MAML3	MAX	MED13L	MNDA	MST4	NBEAL2	NIN	P2RX1	PCMTD1	PDK3	PDLIM1	PPM1A	PRAM1	PRKCB	PTPLAD2	RAP1GAP2	RBL2	RGS18	SELL	SLC40A1	SNAP23	SNN	STXBP5	VCL	ZNF238
CHUNG_BLISTER_CYTOTOXICITY_UP	> Genes up-regulated in blister cells from patients with adverse drug reactions (ADR).	ACP5	ADAP2	AKR1A1	ALDH6A1	AMBRA1	ANAPC11	ASMTL	ATF5	ATOX1	BORA	C1orf212	C1QB	C1QC	CBLB	CCR5	CD3D	CD81	CD86	CD8B	CD96	CDKN1A	CHCHD3	CHID1	CHTOP	CISD2	CKS2	CLPTM1L	CLTA	CNDP2	COPS8	COQ5	COX5A	CPSF3	CRIP1	CTSB	CTSC	CTSL1	CUEDC2	CXorf26	CYB5A	DCP1B	DDB2	DIABLO	DUSP16	EHD4	ETFB	FABP5	FANCL
CUI_GLUCOSE_DEPRIVATION	> Representative genes up-regulated in MiaPaCa2 cells (pancreatic cancer) under glucose-deprived conditions.	ANLN	ARNTL	ART3	ASNS	B3GNT6	CALR	CANX	CBR3	CCPG1	CDK1	CDT1	CLGN	CXCL2	DDIT4	DFNA5	DNAJB11	DNAJC3	EIF2AK3	ELF3	FKBP2	FUT1	GABARAPL3	GADD45A	GFAP	GFPT1	GOT1	HIST1H4J	KCNF1	KDELR2	KIF5C	NDUFB3	NEU1	OCLN	PBK	PCK2	PDIA3	PDIA4	PDIA6	PIGA	PPEF2	PPIB	PRAME	PREB	PRKCZ	PYCR1	RELB	RRM2	SARS
DUNNE_TARGETS_OF_AML1_MTG8_FUSION_DN	> Genes down-regulated in Kasumi-1 cells (acute myeloid leukaemia (AML) with the t(8;21) translocation) after knockdown of the AML1 MTG8 fusion [GeneID=861;862] by RNAi.	ADAM12	BAALC	CD34	CKB	DEPTOR	DUSP6	ECM1	EDIL3	ELK3	FOSL2	ID1	IFI16	MEF2C	MTSS1	RANBP2	RUNX1T1	SAMSN1	SLC2A3	TSPAN7
DUNNE_TARGETS_OF_AML1_MTG8_FUSION_UP	> Genes up-regulated in Kasumi-1 cells (acute myeloid leukaemia (AML) with the t(8;21) translocation) after knockdown of the AML1 MTG8 fusion [GeneID=861;862] by RNAi.	ACOT7	ALDH3B1	ALOX5AP	ARL15	ATG16L2	ATP2B4	AZU1	BPI	BTG1	C11orf21	CAT	CD24	CD302	CEACAM6	CMTM3	CSF3R	CST7	CTSG	CXCR4	FAM192A	FNBP1	GCA	HSPA6	ICAM3	IGFBP7	IL6R	ITM2C	LAPTM5	LCP1	LST1	LYZ	MS4A3	MYO1F	NFE2	NKG7	NUCB2	OS9	PLAC8	PRG1	PRG2	PRRC2C	PSTPIP1	PTGER4	RASGRP2	RNASE2	RNASE3	S100A8	SAMSN1
GAJATE_RESPONSE_TO_TRABECTEDIN_DN	> Genes down-regulated in HeLa cells (cervical carcinoma) by trabectedin [PubChem=3199].	ABCB6	ARHGDIA	CCDC86	CDK14	DDX10	FARS2	GMDS	H1FX	HIST1H4C	ID3	LRBA	MCM5	PKP4	STAG1	STRA13	STX8	TEAD4	TRIM16	UTP20
GAJATE_RESPONSE_TO_TRABECTEDIN_UP	> Genes up-regulated in HeLa cells (cervical carcinoma) by trabectedin [PubChem=3199].	ANXA1	ANXA4	ARL6IP1	ASNS	ATF3	C17orf76-AS1	C1R	C4BPA	CARS	CASP4	CASP9	CBS	CCNG2	CD44	CDKN1A	CFD	CLDN7	CLIC4	CLU	CPE	CRIP1	CSRP2	CXCR4	CYP19A1	DDR2	DUSP5	EML2	FGG	FOLR1	FOS	GADD45A	GARS	GOLGA8A	GPNMB	GSN	GSTA4	HLA-C	IGFBP7	IL18	IL6	ISG15	KLRC3	MSMO1	MYH10	NID2	NNT	NUCB2	NUPR1
GALI_TP53_TARGETS_APOPTOTIC_DN	> Apoptosis genes down-regulated by TP53 [GeneID=7157] in HCT116 cells (colon cancer) treated with thymoquinone [PubChem=10281].	CHEK1	FADD	HUS1	NOL3	TNFRSF10A	TNFRSF10B
GALI_TP53_TARGETS_APOPTOTIC_UP	> Apoptosis genes up-regulated by TP53 [GeneID=7157] in HCT116 cells (colon cancer) treated with thymoquinone [PubChem=10281].	ATM	BAX	BIRC2	BIRC3	CASP4	CASP8	CD40	GADD45A
GO_CELLULAR_RESPONSE_TO_DRUG	> Any process that results in a change in state or activity of a cell (in terms of movement, secretion, enzyme production, gene expression, etc.) as a result of a drug stimulus. A drug is a substance used in the diagnosis, treatment or prevention of a disease.	ACER2	ADIPOQ	ADSSL1	AGER	AIM2	ANKRD1	BRAF	CAD	CCL2	CD69	CERS1	CHEK2	CRHBP	DDC	DPEP1	EDN1	EFTUD2	EIF2B5	EP300	ESR2	FBP1	FGF21	GAS6	GPLD1	HIF1A	HTR1B	IL1B	KCNC1	KCNE2	KCNH2	KCNQ1	MEF2C	MT2A	MT3	MYC	NFE2L2	NKX3-1	NME1	NOS2	PDE2A	PDE4A	PDE4B	PPAT	PPM1E	PPM1F	PPP1R12A	PPP1R14A	PPP1R15A
GO_DRUG_TRANSMEMBRANE_TRANSPORT	> The process in which a drug is transported from one side of a membrane to the other by means of some agent such as a transporter or pore.	ABCA8	ABCB1	ABCB4	ABCB5	ABCC2	ABCG2	ATP8B1	EBP	SLC17A3	SLC18A1	SLC22A1	SLC22A18	SLC22A2	SLC22A3	SLC22A5	SLC31A1	SLC47A1	SLC47A2	TMEM30A
GO_DRUG_TRANSPORTER_ACTIVITY	> Enables the directed movement of a drug into, out of or within a cell, or between cells. A drug is any naturally occurring or synthetic substance, other than a nutrient, that, when administered or applied to an organism, affects the structure or functioning of the organism; in particular, any such substance used in the diagnosis, prevention, or treatment of disease.	ABCA8	ABCB1	ABCB4	ABCB5	ABCG2	C2orf83	EBP	MFSD10	SLC17A3	SLC18A1	SLC19A1	SLC19A2	SLC19A3	SLC22A18	SLC22A5	SLC38A1	SLC38A3	SLC38A7	SLC46A1	SLC47A1	SLC47A2
GO_EXOGENOUS_DRUG_CATABOLIC_PROCESS	> The chemical reactions and pathways resulting in the breakdown of a drug that has originated externally to the cell or organism.	CYP1A2	CYP2A6	CYP2B6	CYP2C19	CYP2C8	CYP2C9	CYP2D7P1	CYP3A4	CYP4B1	NOS1	NR1I2
GO_POSITIVE_REGULATION_OF_RECEPTOR_BIOSYNTHETIC_PROCESS	> Any process that increases the frequency or rate of receptor biosynthesis. Receptor biosynthesis is the collection of chemical reactions and pathways resulting in the formation of a receptor molecule, a macromolecule that undergoes combination with a hormone, neurotransmitter, drug or intracellular messenger to initiate a change in cell function.	CNPY2	EDN1	FGF21	HDAC1	HDAC2	HDAC6	HIF1A	HNRNPK	HOXA5	NR1H3	SCAP
GO_RECEPTOR_BINDING	> Interacting selectively and non-covalently with one or more specific sites on a receptor molecule, a macromolecule that undergoes combination with a hormone, neurotransmitter, drug or intracellular messenger to initiate a change in cell function.	A2M	AAK1	ABCA1	ABCA12	ABL1	ABL2	ACE	ACOT2	ACOT4	ACOT8	ACOX1	ACOX2	ACOX3	ACTN1	ACTN2	ACTN3	ACTN4	ADAM10	ADAM11	ADAM15	ADAM17	ADAM2	ADAM22	ADAM23	ADAM9	ADAMTS13	ADAMTS5	ADAMTS8	ADCY6	ADCYAP1	ADH7	ADIPOQ	ADM	ADM2	ADORA1	ADRA2A	ADRA2C	ADRB1	ADRB2	ADRB3	ADRBK1	AGR2	AGRP	AGT	AGTR1	AGTR2	AGXT	AIMP1
GO_RECEPTOR_CATABOLIC_PROCESS	> The chemical reactions and pathways resulting in the breakdown of a receptor molecule, a macromolecule that undergoes combination with a hormone, neurotransmitter, drug or intracellular messenger to initiate a change in cell function.	BECN1	BECN1P1	CAPN1	CDK5	GPRASP1	KIF16B	LGMN	NEDD4	PCSK9	PIK3R4	RNF43	SH3GLB1	SMURF1	SNX25	TGFB1	UVRAG	ZNRF3
GO_RECEPTOR_COMPLEX	> Any protein complex that undergoes combination with a hormone, neurotransmitter, drug or intracellular messenger to initiate a change in cell function.	ABCG5	ABCG8	ABHD12	ABHD6	ACVR1	ACVR1B	ACVR1C	ACVR2A	ACVR2B	ADCYAP1R1	ADRA2A	ADRB2	ADRB3	AHR	AHRR	AIP	ALCAM	APBB1IP	APP	B2M	BCL10	BIRC2	BMP2	BMPR1A	BMPR1B	CACNG2	CACNG3	CACNG4	CACNG5	CACNG7	CACNG8	CAPRIN2	CARD11	CD14	CD200R1	CD247	CD3D	CD3E	CD3G	CD4	CD40	CD44	CD6	CD74	CD79A	CD79B	CD8A	CD8B
GO_RECEPTOR_METABOLIC_PROCESS	> The chemical reactions and pathways involving a receptor molecule, a macromolecule that undergoes combination with a hormone, neurotransmitter, drug or intracellular messenger to initiate a change in cell function.	ACE2	ACHE	ADM	ADRBK1	ADRBK2	ALS2	ARFGEF2	ARRB1	ARRB2	BECN1	BECN1P1	CALCA	CALCR	CALCRL	CAMLG	CAPN1	CAV1	CAV3	CD36	CD81	CD9	CDK5	CLTC	CNTN2	CXCR1	CXCR2	CXCR7	DNM1	DNM2	DRD2	DRD3	EHD3	EZR	FAM109A	FAM109B	FCER1G	FNTA	FUT8	GHR	GPRASP1	GRB2	GRIA1	GRK4	GTF2H2	HTR1B	HTR2B	IL10	IL8
GO_REGULATION_OF_RECEPTOR_BIOSYNTHETIC_PROCESS	> Any process that modulates the frequency or rate of receptor biosynthesis. Receptor biosynthesis is the collection of chemical reactions and pathways resulting in the formation of a receptor molecule, a macromolecule that undergoes combination with a hormone, neurotransmitter, drug or intracellular messenger to initiate a change in cell function.	ADIPOQ	ANKRD13C	CNPY2	EDN1	FGF21	FURIN	HDAC1	HDAC2	HDAC6	HIF1A	HNRNPK	HOXA5	ITGAV	ITGB3	NR1D1	NR1H3	PARK7	PPARA	PPARG	SCAP	SEC24A
GO_RESPONSE_TO_DRUG	> Any process that results in a change in state or activity of a cell or an organism (in terms of movement, secretion, enzyme production, gene expression, etc.) as a result of a drug stimulus. A drug is a substance used in the diagnosis, treatment or prevention of a disease.	AACS	ABAT	ABCA1	ABCA2	ABCA3	ABCA8	ABCB1	ABCB4	ABCB5	ABCC1	ABCC2	ABCC6	ABCC8	ABCD3	ABCG2	ABCG5	ABCG8	ABP1	ACER2	ACSL1	ACTC1	ADA	ADAM17	ADCY1	ADCYAP1R1	ADD3	ADIPOQ	ADRA1A	ADSSL1	AGER	AGPAT2	AIM2	AK4	ALAD	ALDH3A1	ALDOB	AMH	ANKRD1	ANXA1	APC	APEX1	APOA1	APOA2	APOBEC1	APOC3	APOD	AQP1	ARG1
GRUETZMANN_PANCREATIC_CANCER_DN	> Genes down-regulated in pancreatic ductal adenocarcinoma (PDAC) identified in a meta analysis across four independent studies.	ABCA3	ACADM	ACO1	ACOX1	ACRV1	ACSM3	AEBP1	ALDH1A1	AMD1	ANXA4	AP1B1	APLP1	ARSA	ATP5S	BCAT1	BCAT2	BNIP3	BTG1	C21orf33	C5	C6	CACNA2D1	CCL7	CCND2	CDO1	CELA2A	CHRNA7	CLDN10	CLU	COL14A1	CPA3	CRAT	CRYAB	CRYZ	CSDA	CTAG1B	CTNND2	CXCL12	CXCL2	CYB5A	CYBA	DAP	DDT	DENND4A	DMD	DMPK	DPEP1	DPP6
GRUETZMANN_PANCREATIC_CANCER_UP	> Genes up-regulated in pancreatic ductal adenocarcinoma (PDAC) identified in a meta analysis across four independent studies.	ABCG1	ACOT7	ACVR1	ACYP1	ADAM10	ADAM9	ADSS	AFAP1	AKAP1	AKAP12	ALAS1	ALDOC	ALOX5	AMPD3	ANKRD36B	ANXA1	ANXA5	ANXA8	APLP2	APOC1	AREG	ARHGAP1	ARHGDIA	ARHGEF2	ARL4A	ARL6IP1	ASNA1	ATF3	ATP1B3	ATP6AP1	BIRC3	BPTF	BST1	BST2	BZW1	C2	C5orf13	C9orf31	CALD1	CASP1	CASP4	CAV1	CAV2	CBFB	CBR1	CBX3	CCNA2	CCNG2
GSE43955_10H_VS_30H_ACT_CD4_TCELL_DN	> Genes down-regulated in CD4 [GeneID=920] T helper cells Th0: 10h versus 30h.	ABCF3	ACYP2	ADH7	AHNAK	AKT1	AKT2	ALCAM	ALKBH5	AMACR	ANKIB1	ARF1	ARHGDIB	ATG12	ATP1B2	BASP1	BCL7C	BID	BPHL	BPNT1	BUD31	C10orf46	C11orf49	C11orf83	C1GALT1C1	C2	C2CD2	C4orf32	C9	CASP12	CASP4	CCDC93	CCNI	CCR1	CD83	CDC5L	CENPK	CFB	CGGBP1	CITED1	CLCN7	CLOCK	CNP	CNTNAP1	CR1L	CRY1	CYB5B	CYP2J2	DGCR2
GSE43955_10H_VS_30H_ACT_CD4_TCELL_UP	> Genes up-regulated in CD4 [GeneID=920] T helper cells Th0: 10h versus 30h.	ABCB4	ABCD3	ABP1	ADORA1	AIF1	ALPL	AMZ2	ANXA5	ARPC5	BAD	BCL2L1	BCL2L13	C15orf44	C16orf72	C18orf10	C1QA	C1QB	C22orf25	C3AR1	C9orf23	C9orf72	CACNB3	CAT	CAV1	CCL13	CCL22	CCNF	CCNG2	CD320	CD3E	CD5L	CDH1	CDK4	CDKN1C	CES1	CH25H	CKAP5	CLIP3	COLQ	CORO1A	CPD	CPEB1	CPXM1	CS	CTSH	CXCL13	CXCL3	CXCR3
GSE43955_10H_VS_30H_ACT_CD4_TCELL_WITH_TGFB_IL6_DN	> Genes down-regulated in CD4 [GeneID=920] T helper cells Th17 treated with TGFB1 and IL6 [GeneID=7040;3569]: 10h versus 30h.	AASS	ABCB9	ABCG1	ACO1	ACP1	ADAM28	ADORA2B	AK1	AKAP2	AKR1B1	ALAS2	ALCAM	ALDH1A1	ANKRD33B	ANXA1	AP1G2	ATP11A	B4GALT6	BASP1	BCAS2	BHLHE40	BLK	C16orf48	C16orf89	C17orf62	C19orf42	C2	C2orf28	C8orf37	C9	C9orf114	CANX	CAPRIN1	CASK	CASP4	CAT	CBX6	CCDC90A	CCNT1	CCR1	CCR5	CDHR5	CDS2	CENPE	CHRNB2	CIZ1	CLCNKB	CLEC4A
GSE43955_10H_VS_30H_ACT_CD4_TCELL_WITH_TGFB_IL6_UP	> Genes up-regulated in CD4 [GeneID=920] T helper cells Th17 treated with TGFB1 and IL6 [GeneID=7040;3569]: 10h versus 30h.	ABCA4	ABCD3	ABCF3	ACAD9	ADSSL1	AKR1A1	AMPD3	AP1M1	AP1S2	AP3S2	AQP7	ARF1	ARFGAP3	ASCC1	ASNA1	ATP6V0A1	BAG2	BEX4	C16orf72	C1QB	C1QBP	C6orf26	CACNA1A	CBX4	CCDC88A	CCL25	CCL5	CD2AP	CD300C	CD48	CD81	CD97	CDC42SE1	CDC45	CDSN	CFH	CISD1	CITED1	CITED2	CKB	CLCN7	COG1	COL15A1	COPS3	CPXM1	CSF2RB	CSN2	CXCR5
GSE43955_10H_VS_60H_ACT_CD4_TCELL_DN	> Genes down-regulated in CD4 [GeneID=920] T helper cells Th0: 10h versus 60h.	AADAT	ADIPOR2	ADORA2B	ADPGK	AHNAK	AIM1	AKTIP	ALCAM	ALDOAP2	ANKH	ANKRD28	ANKZF1	AP1AR	ATPIF1	ATXN2	B4GALT6	BASP1	BCL2L11	BCL7C	BMP2K	C13orf15	C17orf48	C1orf174	C1orf86	C20orf111	C2orf47	CA12	CAP1	CASP4	CASP8AP2	CBX6	CCDC53	CCKBR	CD28	CD36	CD79A	CDKN2D	CFLAR	CLGN	CMTM3	CNOT6L	CNTRL	COL1A2	COL5A2	COPE	COPS4	CSNK1A1	CTAGE5
GSE43955_10H_VS_60H_ACT_CD4_TCELL_UP	> Genes up-regulated in CD4 [GeneID=920] T helper cells Th0: 10h versus 60h.	AADAC	ADM	ADRM1	AFF4	AGER	AIRE	AKR1B15	ALDH2	ALDH9A1	ALOX12	AMACR	ANAPC2	ANXA5	AP1M1	APLP2	AQR	ARAP3	ARPP19	ASNA1	ATP5C1	ATP5J	ATP6V1A	ATP9A	ATRX	BARX1	BATF	BATF3	BCAP31	BCAR1	BCAS3	BCKDHB	BRD8	C11orf46	C12orf57	C1QB	C9orf72	CAPZB	CCRL1	CCT4	CD247	CD300C	CD81	CEP350	CH25H	CIITA	CITED1	CNOT2	COMTD1
GSE43955_10H_VS_60H_ACT_CD4_TCELL_WITH_TGFB_IL6_DN	> Genes down-regulated in CD4 [GeneID=920] T helper cells Th17 treated with TGFB1 and IL6 [GeneID=7040;3569]: 10h versus 60h.	ADAM8	ADORA2B	AEBP1	AGRN	AIF1	AKR1B15	ANXA2	ANXA7	APEX1	AQP2	ARFGEF1	ATP7A	B4GALT6	BASP1	BCL6	BHLHE40	BMPR1B	BSN	C17orf48	C1QTNF1	C2	C9orf114	CACNB3	CAT	CBFB	CCNT1	CD72	CD93	CDH8	CDH9	CDKN1C	CDS2	CEP250	CLK2	CLN3	CNOT7	COL18A1	COL1A1	COL1A2	COL9A3	COMMD3	COMMD9	CR2	CSNK2B	CSRP1	CYFIP1	CYR61	CYTIP
GSE43955_10H_VS_60H_ACT_CD4_TCELL_WITH_TGFB_IL6_UP	> Genes up-regulated in CD4 [GeneID=920] T helper cells Th17 treated with TGFB1 and IL6 [GeneID=7040;3569]: 10h versus 60h.	ABT1	ACO2	AKT1	ALDH2	AMACR	APOD	ARHGDIB	ATG12	ATP1B3	ATP5C1	ATP6V1B2	B3GNT2	BPHL	BSCL2	C11orf46	C16orf5	C1orf63	C2CD2	CAPN7	CASP12	CCDC93	CDC5L	CDCA3	CFH	CHD4	CHMP6	CINP	CITED1	CLTC	CLVS1	CNPY2	CNTROB	COL4A4	CP	CRELD2	CXCL12	CYB5B	DALRD3	DHRS7B	DIO1	DIP2B	DNAJC19	DUSP12	EEF1B2	EIF3K	ELK1	EMB	ERCC1
GSE43955_1H_VS_10H_ACT_CD4_TCELL_DN	> Genes down-regulated in CD4 [GeneID=920] T helper cells Th0: 1h versus 10h.	ACOT2	ACRV1	AEBP2	AGXT	AHSG	APOC2	AXL	B4GALT3	C11orf31	C12orf62	C19orf12	C19orf48	C22orf25	C9orf85	CALB2	CASQ2	CCR5	CCT2	CD2	CD36	CELSR2	CHD8	CHRNB2	CIB1	CLDN6	CLU	CMTM6	COL6A3	COL7A1	CPSF7	CRLF3	CRP	CRY1	CSF3	CTSS	CTTN	CXorf26	CYB561	CYB5R3	CYP51A1	CYTIP	DACH1	DNAJC1	DNTT	DOK1	DTYMK	DUSP6	DVL3
GSE43955_1H_VS_10H_ACT_CD4_TCELL_UP	> Genes up-regulated in CD4 [GeneID=920] T helper cells Th0: 1h versus 10h.	ABCB7	ABCD2	ABHD8	ACSM2A	ACY3	ADCY4	AGER	AKAP7	ALDH9A1	ALG5	AP3S2	ARL2	ARNT	ARPC1A	ATL2	ATP2A3	ATP6AP2	ATP6V0B	ATP6V1G1	BCL2A1	BHLHE40	BNIP3L	BRK1	C15orf39	C16orf80	C18orf32	C18orf8	C19orf43	C20orf24	C20orf43	C4orf34	C5orf15	C6orf64	C9orf72	CCL4	CCR2	CCT3	CD300C	CD48	CD72	CD81	CDC26	CEBPD	CH25H	CKAP4	CLIP2	CMTM3	COQ3
GSE43955_1H_VS_10H_ACT_CD4_TCELL_WITH_TGFB_IL6_DN	> Genes down-regulated in CD4 [GeneID=920] T helper cells Th17 treated with TGFB1 and IL6 [GeneID=7040;3569]: 1h versus 10h.	AAAS	ACTN4	ACVR2B	AGFG1	AGL	AHI1	AIF1	ALG2	ANP32A	ANXA1	APBB2	APOC2	APOE	AZGP1	B4GALT6	BGN	BMPR1B	BSN	C17orf79	C19orf46	C19orf73	CCR5	CCRN4L	CD47	CD52	CD5L	CD72	CDKN1C	CHST2	CLIC4	CMIP	CMTM8	CNN3	COL18A1	COL1A2	COL4A2	COL5A2	CP	CR2	CRABP2	CSDA	CSF3R	CSTF2	CTGF	CTSS	CXCL13	CXCL14	CYFIP1
GSE43955_1H_VS_10H_ACT_CD4_TCELL_WITH_TGFB_IL6_UP	> Genes up-regulated in CD4 [GeneID=920] T helper cells Th17 treated with TGFB1 and IL6 [GeneID=7040;3569]: 1h versus 10h.	ADCY4	ADRB3	ADRBK1	AGPAT6	AIMP1	AKAP8L	ALDH2	AP2A1	AP3S1	ARHGAP39	ARNT	ATAD3A	AVPR2	BCL7C	BHLHE40	BID	BPNT1	BRAP	C10orf46	C14orf126	C14orf166	C20orf24	C21orf33	C3orf78	C9orf91	CALR	CAST	CCDC47	CCNG2	CCR1	CCR2	CD81	CD82	CDC20	CDK11B	CEBPD	CHCHD10	CIDEB	CLCN3	CLP1	CLTA	CNOT2	COL9A2	COMMD3	COPS3	COX7A2L	CRY2	CS
GSE43955_1H_VS_20H_ACT_CD4_TCELL_DN	> Genes down-regulated in CD4 [GeneID=920] T helper cells Th0: 1h versus 20h.	AARS	ACIN1	ADARB1	ADIPOQ	AHNAK	ALDH18A1	ALPL	ANG	ANKFY1	ANKH	APOC2	ARID3B	B4GALT6	BCHE	BCL2L11	BGN	BHMT	BRD4	C1orf124	C5orf13	CALU	CANT1	CCRN4L	CD1D	CDCP1	CENPA	CFTR	CHAF1B	CISD1	COL5A2	CPN1	CRMP1	CSF1R	CTSS	CUL1	CWC22	CX3CL1	CYB5B	CYP2S1	CYTIP	DARS	DBF4	DDX17	DFNA5	DNAJB13	DOCK7	DTX1	EEF1B2
GSE43955_1H_VS_20H_ACT_CD4_TCELL_UP	> Genes up-regulated in CD4 [GeneID=920] T helper cells Th0: 1h versus 20h.	ABCF2	ADAR	ADIPOR1	ADRM1	AFF1	AGFG1	AKR1B15	AKT2	AOAH	AP3S1	APC	APLP2	AQR	ATAD2B	ATPIF1	ATXN10	AURKA	AXIN1	BATF	BCL2A1	BCL7C	BOLA2	C19orf60	C1orf174	C1orf31	C1QB	C1QC	CACNA1A	CALML4	CD300C	CD44	CD68	CD72	CDC34	CDK14	CEP350	CH25H	CITED2	CLEC4E	CLPB	CLPP	COMMD4	COPZ1	COTL1	CSNK1G2	CTBP2	CTCF	CXCL2
GSE43955_1H_VS_20H_ACT_CD4_TCELL_WITH_TGFB_IL6_DN	> Genes down-regulated in CD4 [GeneID=920] T helper cells Th17 treated with TGFB1 and IL6 [GeneID=7040;3569]: 1h versus 20h.	ABCA2	ABCD3	ACP5	ACRV1	ACTR3	ADAM28	ADORA2B	AEBP1	AGAP1	AGFG1	AOC3	APBB2	APOC1	APOC2	ATXN2	AZI1	AZIN1	B2M	B4GALT6	BASP1	BIRC3	C11orf51	C19orf12	C3AR1	C3orf78	C5orf15	C5orf32	CACNA2D1	CASP4	CCR7	CCT6A	CD59	CD5L	CD8A	CDK14	CDKN1C	CDKN2A	CETN1	CFB	CHRNB2	CISH	CLIC4	CLPTM1L	CNN3	COL10A1	COL1A2	COL5A2	COPA
GSE43955_1H_VS_20H_ACT_CD4_TCELL_WITH_TGFB_IL6_UP	> Genes up-regulated in CD4 [GeneID=920] T helper cells Th17 treated with TGFB1 and IL6 [GeneID=7040;3569]: 1h versus 20h.	ABCD1	ACHE	ACOX1	ADAR	AGTRAP	AKAP8	ALDOA	ALG2	ARF1	ARFGAP3	ARHGDIB	ARHGEF1	ARL6IP4	ASCC1	ATP6V0B	B3GALT4	BCKDHA	BCKDK	BID	C16orf5	C19orf20	C1orf174	C9orf125	CALCB	CCDC12	CCDC130	CCDC58	CCND3	CD34	CD82	CDCA5	CDK5RAP3	CDKN2C	CEBPD	CHAF1B	CHCHD3	CIT	CLASRP	CLCN7	COMMD4	COQ3	COTL1	CPT1A	CSTF1	CTCF	CTPS2	CXCL2	DALRD3
GSE43955_1H_VS_42H_ACT_CD4_TCELL_DN	> Genes down-regulated in CD4 [GeneID=920] T helper cells Th0: 1h versus 42h.	AIM1	AKAP12	ANAPC1	APRT	ARHGAP39	ARID3A	ASXL1	AZI2	BAAT	BAIAP2L1	BATF3	BCAS3	BTG4	C15orf44	C16orf70	C5	CACNA1B	CACNA2D1	CALML5	CANX	CCKBR	CCL19	CCNF	CCR1	CCT2	CD22	CDC20	CDCA5	CDK8	CDON	CEACAM21	CEBPD	CEL	CHEK2	CIDEB	CLDN2	CNGA3	CNTNAP1	COQ5	CPNE3	CST9L	CTF1	CTNNBIP1	CYP24A1	CYP27B1	CYP3A7	DAPK2	DCUN1D2
GSE43955_1H_VS_42H_ACT_CD4_TCELL_UP	> Genes up-regulated in CD4 [GeneID=920] T helper cells Th0: 1h versus 42h.	ACP5	ACSL4	ACTR1B	ADAMTS1	ADAR	ADRB2	ADRBK1	AFF4	AK2	AOAH	ARAP3	ARHGAP9	ARNT	B3GALT4	BRWD3	BTF3	C15orf39	C19orf60	C1QB	C6orf136	C7orf70	CAMSAP1	CAPZB	CBR3	CCNB1IP1	CCR2	CD52	CD72	CD81	CD97	CDC34	CDC42EP4	CDCA7L	CDKN1B	CEBPD	CHMP6	CLTA	CNGA1	CPSF4	CST9L	CTR9	CTSW	CYBB	CYP1A1	DAGLB	DBT	DCTN3	DDX10
GSE43955_1H_VS_42H_ACT_CD4_TCELL_WITH_TGFB_IL6_DN	> Genes down-regulated in CD4 [GeneID=920] T helper cells Th17 treated with TGFB1 and IL6 [GeneID=7040;3569]: 1h versus 42h.	A2M	ACTN1	ACTR3	ADAM8	AGAP1	AIF1	AK1	AKR1E2	ALDH18A1	AMBRA1	ANG	ANGPT2	ANGPTL2	ANKRD49	APOC2	AQP2	B4GALT3	B4GALT6	B9D1	BAG2	BCHE	BGN	C3AR1	C6orf27	C8G	CALCR	CCR3	CCR5	CCRN4L	CD5L	CELSR2	CHD8	CIB1	CLDN2	CLIP4	CLNS1A	CMTM4	COL1A1	COL5A2	COMMD9	CP	CTSE	CTSK	CTSS	CYP2B6	CYTIP	DBNL	DDX4
GSE43955_1H_VS_42H_ACT_CD4_TCELL_WITH_TGFB_IL6_UP	> Genes up-regulated in CD4 [GeneID=920] T helper cells Th17 treated with TGFB1 and IL6 [GeneID=7040;3569]: 1h versus 42h.	ABHD5	ADRB2	ALDH2	ALDOC	APCS	ARMC10	ARRB1	ARSA	ASXL1	ATP5C1	AUP1	BARD1	BCKDHA	BET1	BLNK	BRWD3	BTF3	C14orf166	C19orf48	C1orf63	C5orf34	CBX4	CCDC12	CCL13	CCND3	CCR2	CCR6	CD8A	CDK1	CH25H	CHMP7	CHP	CLTC	CNR2	COL13A1	COPZ1	COQ9	CORT	COX7A2L	CRCP	CRYBA1	CTDSP2	CTSA	CUEDC2	CYB5B	DALRD3	DBT	DCLRE1A
GSE43955_1H_VS_60H_ACT_CD4_TCELL_DN	> Genes down-regulated in CD4 [GeneID=920] T helper cells Th0: 1h versus 60h.	A2M	ACBD6	ACYP2	ADH4	ADIG	AKAP8L	ALG3	ALOX12	ANKRD13A	APRT	ARNT2	ASXL1	ATP9A	BAAT	BACH1	BLK	BPNT1	BRAP	BRIX1	BTG4	C1R	C5	C7orf74	CALR	CASP4	CBX5	CCL2	CD247	CDKN2D	CH25H	CLDN2	CLNS1A	CLOCK	COL11A1	COL4A3	COMMD9	CPSF7	CRY2	CRYM	CST9L	CTNNA2	CUL2	CXCR3	CYP27B1	DAO	DAPK2	DAZ2	DDR1
GSE43955_1H_VS_60H_ACT_CD4_TCELL_UP	> Genes up-regulated in CD4 [GeneID=920] T helper cells Th0: 1h versus 60h.	ADAM17	ADAM8	ADCY4	ADORA2B	ADPRH	AGAP3	AGFG1	AK1	AKR1E2	ALAS1	ALCAM	ALDH9A1	ANGPT1	AP3S2	AREG	ARHGEF25	ARPC1A	ASIP	ATOX1	BCL2A1	BGN	BRK1	BUB1	C1QA	C1QB	C20orf43	C5orf15	C6orf64	C9orf89	CCBP2	CCR5	CCRN4L	CD300C	CD48	CD52	CD5L	CD72	CDKN1C	CDKN2B	CERS2	CHCHD3	CHRNG	CISD1	CLIC4	CMTM3	CNN3	COL5A2	COMMD5
GSE43955_1H_VS_60H_ACT_CD4_TCELL_WITH_TGFB_IL6_DN	> Genes down-regulated in CD4 [GeneID=920] T helper cells Th17 treated with TGFB1 and IL6 [GeneID=7040;3569]: 1h versus 60h.	ACSS1	ACTN2	ADCY6	AGPAT1	AHI1	AIM1	AK4	AMOTL2	ANG	ANKRD33B	ARL1	ARL4D	ARL5A	ARNTL	BCAR1	C15orf44	C18orf10	C1orf174	C1QTNF1	C22orf25	C2CD2	C9orf72	CA12	CACNB3	CAPZA3	CASC3	CAT	CAV1	CCDC88A	CCKAR	CCL22	CCND1	CCRL2	CCT6A	CDC73	CDH1	CDH16	CEBPA	CHRM1	CHRNA7	CISH	CLEC4F	CLGN	CMPK2	CNOT6L	COL1A1	CSF1	CTBP2
GSE43955_1H_VS_60H_ACT_CD4_TCELL_WITH_TGFB_IL6_UP	> Genes up-regulated in CD4 [GeneID=920] T helper cells Th17 treated with TGFB1 and IL6 [GeneID=7040;3569]: 1h versus 60h.	ABCC1	ABCC3	ACAD9	ACO2	ACSL5	ADIPOR2	ADM	AIMP2	ANGEL2	AP2A2	APAF1	ARF1	ARG2	ARPC1A	ASCC1	ATG5	ATP6V0E1	ATP6V1B2	BATF	BBS9	BCL6	BRD8	BRK1	C2orf43	C6orf26	C7orf73	CAPZA2	CCDC6	CD48	CDK16	CEL	CFH	CLCN7	CLDN7	COQ7	CSF3R	CYTH3	DNAJB5	DPYSL2	DUSP16	EGLN2	EPS8	FAM32A	FAM89B	FAM96A	FARS2	FCGR1A	FCGR2B
GSE43955_TGFB_IL6_VS_TGFB_IL6_IL23_TH17_ACT_CD4_TCELL_52H_DN	> Genes down-regulated in CD4 [GeneID=920] T helper cells Th17 (52h): TGFB1 and IL6 [GeneID=7040;3569] versus TGFB1, IL6 [GeneID=7040;3569] and IL-23.	ABCD3	ACSL4	ADAM8	AHR	AIFM1	AKR1B15	ALDH1A1	ALDH9A1	ANKRD57	ANXA5	APAF1	APBB2	ASF1B	ATP11A	ATP7A	ATXN10	BASP1	BIRC3	BMP2K	BOLA2	BST1	C1QB	C20orf30	CAPZB	CASP4	CD300C	CD44	CD5L	CD72	CDC42EP4	CDIPT	CDK14	CDKN1C	CGGBP1	CHUK	CLEC3B	CLEC4E	CLIC4	CLPP	COL11A2	CPEB2	CST3	CTGF	CTSE	CTSH	CUL3	CXCL9	CYB5R4
GSE43955_TGFB_IL6_VS_TGFB_IL6_IL23_TH17_ACT_CD4_TCELL_52H_UP	> Genes up-regulated in CD4 [GeneID=920] T helper cells Th17 (52h): TGFB1 and IL6 [GeneID=7040;3569] versus TGFB1, IL6 [GeneID=7040;3569] and IL-23.	ABCA4	ACOX1	ADH7	ADRA2B	ADRB2	ADRBK1	ALPPL2	AP2B1	APLNR	ARF1	ARL10	ARL6IP4	ARNT2	ASNSD1	B3GALT4	BBS9	BCL2L13	BTK	BTRC	C16orf89	C19orf20	C1orf63	C7orf43	C8orf33	CCDC58	CCND3	CCRL1	CD27	CD97	CDC25A	CDC25C	CDH3	CHGB	CIAPIN1	CLN8	CMTM6	CNOT3	COL5A1	CPA3	CRLF3	CST7	CUX2	CXCL2	CXXC1	CYP11A1	CYP24A1	CYP51A1	DBNDD2
GSE43955_TGFB_IL6_VS_TGFB_IL6_IL23_TH17_ACT_CD4_TCELL_60H_DN	> Genes down-regulated in CD4 [GeneID=920] T helper cells Th17 (60h): TGFB1 and IL6 [GeneID=7040;3569] versus TGFB1, IL6 [GeneID=7040;3569] and IL-23.	A2M	ACTG2	ADAM8	ADSSL1	ALCAM	ALDH18A1	ANGPT2	AOAH	APBB1IP	APRT	AQR	ARNT	ARPP19	ATF6	B9D1	BAAT	BCAP31	BGN	BHMT2	C13orf15	C19orf46	C19orf6	C1QBP	C3AR1	CAPZB	CBX5	CD44	CD52	CD72	CD80	CDC23	CDKN1C	CELSR2	CEP89	CHRNG	CNGA1	COPZ2	CRISP2	CRYL1	CSF3	CTGF	CTSE	CTSW	CYP4V2	CYTIP	DAGLB	DBT	DCK
GSE43955_TGFB_IL6_VS_TGFB_IL6_IL23_TH17_ACT_CD4_TCELL_60H_UP	> Genes up-regulated in CD4 [GeneID=920] T helper cells Th17 (60h): TGFB1 and IL6 [GeneID=7040;3569] versus TGFB1, IL6 [GeneID=7040;3569] and IL-23.	ABCB8	ABCC6	ACAA2	ACIN1	ADIPOQ	ADRA2A	AGR2	AHNAK	ALOX12	ANGEL2	ANKRD28	ANXA6	APCS	ARHGAP1	ARL2BP	ARNT2	ATF1	ATP4B	ATPIF1	BARD1	BCL2L11	BMP2K	BNIP3L	BTC	C16orf5	C19orf73	C2orf47	C2orf80	CAPN5	CBR1	CD1D	CD8A	CEBPG	CHMP6	CLTC	COLQ	CORT	COX16	COX6A1	CPNE3	CPSF3L	CRCP	CRYGD	CSDE1	CTDSP2	CYB5B	CYP2S1	CYP51A1
GSE43955_TH0_VS_TGFB_IL6_IL23_TH17_ACT_CD4_TCELL_52H_DN	> Genes down-regulated in CD4 [GeneID=920] T helper cells (52h): Th0 versus Th17 treated with TGFB1, IL6 [GeneID=7040;3569] and IL-23.	ACYP1	ADAM11	ADAM9	ADD1	ADSL	AKIRIN1	AKT2	ALDOAP2	ANKRD57	APP	ARIH2	B4GALT3	BATF	BBS9	BSN	BTG3	C1orf63	C20orf111	C9orf23	CASP4	CASP7	CCDC47	CCNT1	CD164	CD53	CD86	CDK16	CDK5	CDKN1C	CDKN2B	CEBPD	CEL	CHI3L1	CHMP4B	CLIC4	CLN8	CNDP2	COMMD4	COX7A2L	CRIPT	CRISP3	CTGF	CTRB2	CYTH3	DAB2	DAD1	DALRD3	DGAT1
GSE43955_TH0_VS_TGFB_IL6_IL23_TH17_ACT_CD4_TCELL_52H_UP	> Genes up-regulated in CD4 [GeneID=920] T helper cells (52h): Th0 versus Th17 treated with TGFB1, IL6 [GeneID=7040;3569] and IL-23.	ABCB4	ACP2	ACSF3	ACSL1	ADAR	ADIPOR2	AMPD3	AMZ2	ANTXR2	ANXA2	API5	ARID2	ARNTL	ATAD1	ATP6V1B2	AXIN2	BOD1L	C15orf44	C2CD2	C3AR1	CACNB3	CAPN5	CAPZA3	CASC3	CCL13	CCL22	CCNG2	CCNI	CDC45	CDH16	CH25H	CHD4	CISH	CMPK1	COL18A1	CORO1A	COX6B2	CPXM1	CRCT1	CS	CSF1	CTBP2	CXCL3	CXCR5	CYB5R4	CYP7B1	DAXX	DAZ2
GSE43955_TH0_VS_TGFB_IL6_IL23_TH17_ACT_CD4_TCELL_60H_DN	> Genes down-regulated in CD4 [GeneID=920] T helper cells (60h): Th0 versus Th17 treated with TGFB1, IL6 [GeneID=7040;3569] and IL-23.	ABCB1	ABT1	ADAM7	ADAM9	ADM	AHR	AKT2	ALDOAP2	ANKRD57	AP1AR	APAF1	AQP7	ARG2	ARHGEF7	ATP11A	ATP1B1	ATXN7L3B	AUP1	AZI2	B4GALT3	BATF	BCL2L11	BCL6	BNIP3L	C19orf60	C1orf63	C1orf85	C20orf111	C2orf47	C4orf52	CAP1	CASP4	CBFB	CBX6	CD28	CDKN2B	CDKN2D	CEBPD	CNR2	COQ7	CP	CRISP3	CSNK1A1	CSTF2	DUSP2	EBF1	ECE1	ELL
GSE43955_TH0_VS_TGFB_IL6_IL23_TH17_ACT_CD4_TCELL_60H_UP	> Genes up-regulated in CD4 [GeneID=920] T helper cells (60h): Th0 versus Th17 treated with TGFB1, IL6 [GeneID=7040;3569] and IL-23.	ACADL	ACTC1	ACYP1	ADAR	ADSSL1	AFF4	AKR1B15	ALDH9A1	ANTXR2	APOE	ARL4D	ARL5A	ATP5J	ATP6V1A	ATP6V1C1	BAK1	BCKDHB	BCL2	BDNF	BGN	BHLHE40	BSN	C11orf1	C1QB	C1R	C9orf40	CACNB3	CAPZB	CAV1	CCL5	CD247	CD300C	CD48	CD5L	CD81	CDKN1C	CENPL	CEP350	CFHR1	CHAD	CHI3L1	CHRNA6	CIRH1A	CLASRP	CLIC3	CMPK2	CNR1	COL18A1
GSE43955_TH0_VS_TGFB_IL6_TH17_ACT_CD4_TCELL_10H_DN	> Genes down-regulated in CD4 [GeneID=920] T helper cells (10h): Th0 versus TGFB1 and IL6 [GeneID=7040;3569].	AARS	ADM	ADRA2C	AIM1	AMBN	ANGPT1	ANKRD10	ANKRD49	APLP1	APP	ARG1	ASPSCR1	B4GALT3	BAZ1B	BCAN	BMPR1B	BRD4	C12orf33	C4orf27	C9orf103	CA2	CACNG1	CALU	CAMK2B	CCL4	CCNA2	CDH5	CDKN2D	CEBPD	CGA	CHAF1B	CHFR	CHRND	CISH	COMMD1	COQ3	CRYGB	CSF3R	CX3CR1	CXCL9	CXCR2	CYP2S1	CYP4A11	DDHD2	DHX30	DIAPH1	DKK1	DLG3
GSE43955_TH0_VS_TGFB_IL6_TH17_ACT_CD4_TCELL_10H_UP	> Genes up-regulated in CD4 [GeneID=920] T helper cells (10h): Th0 versus TGFB1 and IL6 [GeneID=7040;3569].	ACTC1	AIF1	ALDOAP2	AMBP	ANKRD43	ANKZF1	APOH	ARG2	ATP11A	ATP5C1	BATF	BCAP31	BZW2	C1orf63	C1QBP	C2CD2	C2CD3	CADPS	CASP4	CASP7	CBX6	CCND1	CCRL1	CD38	CD53	CD79A	CD86	CD93	CDH1	CKS1B	CLCN5	CNDP2	CNN3	CNOT6L	COQ5	CP	CSF3	CTF1	CTGF	CTNNB1	CXCL14	DAB2	DDIT3	DDX19B	DDX52	DECR1	DHH	DKK2
GSE43955_TH0_VS_TGFB_IL6_TH17_ACT_CD4_TCELL_1H_DN	> Genes down-regulated in CD4 [GeneID=920] T helper cells (1h): Th0 versus TGFB1 and IL6 [GeneID=7040;3569].	AARS	ABCC9	ACTN3	AKR1C2	AMBRA1	ANGPT2	ANKRD49	AP1M1	ARHGDIB	ARIH2	ARMCX2	ATOH1	BCL2A1	BCL6	BMP7	BMP8A	BRD4	C11orf49	C12orf33	C3orf78	C6orf27	CAMK2B	CANT1	CBX6	CCDC28B	CCNB1IP1	CDH11	CDKN2AIPNL	CEBPA	CENPL	CGA	CHKA	CIB1	CKAP4	CLCN2	CLCN7	CLGN	CMTM4	CNOT2	COMMD1	COPS3	CORT	CPS1	CRYAA	CRYAB	CRYBA1	CTSW	CUL1
GSE43955_TH0_VS_TGFB_IL6_TH17_ACT_CD4_TCELL_1H_UP	> Genes up-regulated in CD4 [GeneID=920] T helper cells (1h): Th0 versus TGFB1 and IL6 [GeneID=7040;3569].	ADAR	AGFG1	AHI1	AIMP1	AIP	ALG2	AMACR	AMBP	ATPIF1	B4GALT3	B4GALT6	BACH1	BATF	BHLHE40	BIRC3	BMPR1B	BTRC	BZW2	C10orf118	C13orf15	C17orf81	C9orf91	CA2	CACNG1	CALML4	CALU	CBX7	CCL4	CCR1	CCR5	CCRN4L	CD86	CDH5	CDKN2D	CEBPD	CEP350	CH25H	CHCHD6	CIRH1A	CIT	CLDN1	CMTM6	COL10A1	COQ3	CSF2RB	CSF3R	CXCL10	CXCL9
GSE43955_TH0_VS_TGFB_IL6_TH17_ACT_CD4_TCELL_20H_DN	> Genes down-regulated in CD4 [GeneID=920] T helper cells (20h): Th0 versus TGFB1 and IL6 [GeneID=7040;3569].	ABCD2	ACOX1	ADAM22	ADRA2B	AREG	ARHGEF2	ARID3B	ARL4C	B3GALT4	BCL2A1	BPIFA2	BSN	BUB3	C15orf39	C19orf73	C1orf63	C1QBP	C9orf40	CCDC58	CCDC90A	CCRL1	CD52	CD7	CD97	CDC42EP4	CDH9	CDK2	CECR5	CHCHD3	CHRNG	CITED2	CLASRP	CLEC4F	CLIP2	CLPX	CNP	CNPY2	COL4A3	COMMD4	COQ10A	CPSF2	CSF2	CST3	CUBN	CXCL14	CXCL2	DBNDD2	DNAH8
GSE43955_TH0_VS_TGFB_IL6_TH17_ACT_CD4_TCELL_20H_UP	> Genes up-regulated in CD4 [GeneID=920] T helper cells (20h): Th0 versus TGFB1 and IL6 [GeneID=7040;3569].	ACP5	ADRM1	AEBP1	AGPAT6	AGXT	ALKBH5	AMPD3	ANAPC16	ANKH	ASCL2	ASGR1	ASIP	ATRX	ATXN2	B2M	BCL6	BMP6	BRWD3	C12orf62	C19orf60	C20orf27	C3orf78	C5orf32	C5orf34	C6orf64	CCL5	CCNG2	CCR6	CD68	CD74	CDC23	CEBPB	CETN3	CHPT1	CITED1	CITED2	CIZ1	CNN1	COL13A1	CRADD	CSNK1E	CSTF1	CTNNAL1	CXCL2	CXCL3	CYB5R3	CYBB	CYP2J2
GSE43955_TH0_VS_TGFB_IL6_TH17_ACT_CD4_TCELL_30H_DN	> Genes down-regulated in CD4 [GeneID=920] T helper cells (30h): Th0 versus TGFB1 and IL6 [GeneID=7040;3569].	ACTN2	AGTR2	ALAS1	ANAPC4	ANKRD11	ARID3B	ARMC10	ATP6V0E1	AURKAIP1	AVPR1A	AXIN1	BCL2A1	BCL2L11	BCL6	BTC	BTK	C16orf13	C17orf79	C19orf73	C1orf63	C9orf11	C9orf89	CAND1	CAPZB	CBR1	CBX4	CCKAR	CCNG2	CD3G	CD52	CD83	CD8A	CDC42EP4	CDK1	CDKN2A	CEBPG	CEBPZ	CECR5	CHIA	CLPX	COL7A1	COLQ	COMMD4	COX16	COX6A1	CPSF2	CSF2	CSRP3
GSE43955_TH0_VS_TGFB_IL6_TH17_ACT_CD4_TCELL_30H_UP	> Genes up-regulated in CD4 [GeneID=920] T helper cells (30h): Th0 versus TGFB1 and IL6 [GeneID=7040;3569].	ABCD3	ACBD6	AGFG1	AMBN	AMBP	ANKRD57	APOB	APOF	B4GALT3	BAAT	BACH1	BATF	BCKDHB	BIK	BMP2K	BPNT1	C10orf46	C14orf126	C5	CACNA2D1	CALR	CASP4	CCL2	CCL4	CCL7	CD93	CDKN2D	CEP89	CFL2	CH25H	CLCNKB	CMBL	CNOT2	COL11A2	COL13A1	COL3A1	CPNE3	CSF2RB	CSTF2	CXCL10	CXCL9	CYP11A1	DCLRE1A	DDIT4	DHRS7B	DPEP1	DPP8	DRD4
GSE43955_TH0_VS_TGFB_IL6_TH17_ACT_CD4_TCELL_42H_DN	> Genes down-regulated in CD4 [GeneID=920] T helper cells (42h): Th0 versus TGFB1 and IL6 [GeneID=7040;3569].	ABCF3	ACAD9	ACADS	ADAM28	ALDH1A1	ANK3	AOX1	ARG2	ASPSCR1	ATG12	ATP4B	ATP6V0A1	AUH	BATF	BCKDHA	BEX4	BMP4	BPHL	BPNT1	BTN1A1	BZW2	C19orf70	C4BPA	C6orf89	C9orf91	CA1	CA2	CALML4	CAT	CCDC90A	CD320	CDKN2AIPNL	CFB	CHCHD5	CLCNKB	CLEC4F	CLPX	CPXM1	CSF2RB	CSF3R	CSN2	CXCL13	CXCL9	DAB2	DCAF12	DCP1A	DDT	DNAJB8
GSE43955_TH0_VS_TGFB_IL6_TH17_ACT_CD4_TCELL_42H_UP	> Genes up-regulated in CD4 [GeneID=920] T helper cells (42h): Th0 versus TGFB1 and IL6 [GeneID=7040;3569].	ABCB1	ACADM	ADAR	AHNAK	ALCAM	ALOX12	ANKRD13C	AP3M1	ARHGAP39	ARPP19	ASF1A	ASF1B	ATN1	ATP5C1	AUP1	BCAR1	BCL7C	BOP1	BRI3	C18orf10	C1R	C20orf27	C2orf47	C5orf30	C6orf62	C9orf3	C9orf89	C9orf95	CACNB3	CAPN2	CAV1	CCBP2	CDH5	CDK2AP1	CENPL	CES3	CKM	CLIC3	CSNK1A1	CSRP3	CST8	CXCL2	CXXC5	CYBA	CYP1B1	CYP4A22	CYTH3	CYTIP
GSE43955_TH0_VS_TGFB_IL6_TH17_ACT_CD4_TCELL_4H_DN	> Genes down-regulated in CD4 [GeneID=920] T helper cells (4h): Th0 versus TGFB1 and IL6 [GeneID=7040;3569].	ABCC1	ACAD9	AGRN	AKAP9	ALCAM	ARMC1	ATP6V1E1	AZI2	BCL2A1	BCL2L11	BLNK	BRI3	BRK1	C1QB	C9	CACNB3	CBX7	CCL22	CD2AP	CKB	CLDND1	CLEC4D	CLK2	CMPK2	COL2A1	CRLF3	CSF1R	CXCR7	DAP	DAXX	DCAF12	DYNC1H1	DYRK1B	E2F8	EIF1	EIF4A2	EPB41L1	ESRP2	ETAA1	F11R	FAM107B	FAM151A	FAM20C	FBP1	FBXO9	FRMD6	FUCA1	G3BP1
GSE43955_TH0_VS_TGFB_IL6_TH17_ACT_CD4_TCELL_4H_UP	> Genes up-regulated in CD4 [GeneID=920] T helper cells (4h): Th0 versus TGFB1 and IL6 [GeneID=7040;3569].	AATK	ACTN1	ADAMTS1	ADSS	AGFG1	AKTIP	ANP32A	B2M	B4GALT3	BACH1	BIRC3	BMP2K	BMPR1B	BOLA2	BRWD3	BTF3	BTG1	C19orf63	C5orf34	C6orf64	C8G	CACNA1A	CASK	CASP8AP2	CBX7	CCL4	CD86	CEBPD	CEP350	CHMP6	CHMP7	CIT	CKB	CLTA	CMTM6	CSF2RA	CSF3R	CTSZ	CXCL9	CYB5R4	CYP2C19	DDX3X	DFNA5	DKK3	DNAJC9	EIF1AY	EIF2S2	EIF4G1
GSE43955_TH0_VS_TGFB_IL6_TH17_ACT_CD4_TCELL_52H_DN	> Genes down-regulated in CD4 [GeneID=920] T helper cells (52h): Th0 versus TGFB1 and IL6 [GeneID=7040;3569].	ABCA2	ACTN2	ADAM28	AGFG1	AGTR2	ALAS1	ALDH7A1	ALOX15B	ANKRD57	APCS	APLF	APLN	APOC1	APOF	AQP8	ARMC10	ATP1B1	B3GNT2	B4GALT3	BACH1	BARX1	BCKDHB	C19orf12	C19orf53	CADPS	CBFA2T3	CBX7	CCT6B	CD3G	CD8A	CDH5	CDK2AP1	CDKN2A	CDKN2D	CEBPD	CECR5	CELF4	CH25H	CHGA	CISH	CLEC3B	COL11A2	COL13A1	COL1A2	COMMD1	COMMD5	COPB1	CPNE3
GSE43955_TH0_VS_TGFB_IL6_TH17_ACT_CD4_TCELL_52H_UP	> Genes up-regulated in CD4 [GeneID=920] T helper cells (52h): Th0 versus TGFB1 and IL6 [GeneID=7040;3569].	ACO1	ACP5	ACRV1	ADCY3	AGPAT6	AGXT	ALKBH5	ANAPC16	AQP1	AREG	BAG2	BCL2A1	BCL6	BUB1	C11orf51	C15orf27	C15orf39	C1orf63	CACNA1G	CAMK2B	CASP3	CASQ2	CCDC130	CCNG2	CD2	CDC20	CDK14	CDKN2AIPNL	CHD4	CITED2	CLOCK	CNTFR	CPS1	CRADD	CSF1	CSF2	CUL2	CXCL2	CXCL3	DACH1	DARS	DDIT3	DERL2	DMRT1	DUSP1	DUSP6	EHHADH	EZH2
GSE43955_TH0_VS_TGFB_IL6_TH17_ACT_CD4_TCELL_60H_DN	> Genes down-regulated in CD4 [GeneID=920] T helper cells (60h): Th0 versus TGFB1 and IL6 [GeneID=7040;3569].	AATK	ABCB9	ACLY	ADA	ADAM7	ADCK1	AGAP1	AGL	AIP	ANGPTL4	ANK3	ANKH	AP1AR	APOE	ARID3A	ASPM	ATP6V1H	B4GALT6	BAAT	BCAS3	BCL2	BMPR1B	C12orf24	CALR	CAMK2A	CAMP	CANX	CAPN5	CBFB	CCR5	CCT6B	CD86	CDH11	CEL	CNGA3	COL11A1	COL6A2	CPLX1	CRYGB	CTPS	CTSG	CTTN	CXADR	CYP2C19	DCC	DDIT4	DLG4	DNM1L
GSE43955_TH0_VS_TGFB_IL6_TH17_ACT_CD4_TCELL_60H_UP	> Genes up-regulated in CD4 [GeneID=920] T helper cells (60h): Th0 versus TGFB1 and IL6 [GeneID=7040;3569].	A2M	ABCC1	ACYP2	ADAM23	ADRB2	AGER	AGTRAP	AIF1	AKAP8	AKIRIN2	AMBRA1	ANAPC1	ANG	ARL6IP4	ARNT2	ARX	ASB6	BAAT	BMPR1A	BPNT1	C15orf39	C19orf2	C19orf73	C3AR1	C8G	CAPN6	CCDC58	CCDC90A	CCRL1	CCS	CD7	CD97	CDC42EP4	CDCA5	CDK2	CHRNG	CLEC4E	CLEC4F	CNGA2	COL4A3	CPSF2	CPSF7	CSF2	CTNNA2	CXCL2	CXCL3	DLX6	DNAJA1
GSE9239_CTRL_VS_TNF_INHIBITOR_TREATED_DC_DN	> Genes down-regulated in monocyte-derived dendritic cells: control versus TNF [GeneID=7124] inhibitor etanercept.	ADA	ADM	AGFG1	ANG	APOLD1	ARAP2	ARHGAP19	ARID1B	ARL6IP6	ARNTL	ASXL2	ATF7	ATP4B	ATP6V0E2	BRCA1	BRMS1	BRMS1L	BYSL	C11orf82	C19orf24	C1orf112	C1orf135	C20orf85	C3orf26	C6orf203	C6orf26	C7orf23	C8orf59	CBX1	CCDC124	CCNE2	CCP110	CD48	CD5	CDCA3	CDCA5	CENPF	CENPP	CENPQ	CEP128	CEP55	CERS6	CHADL	CHCHD10	CIT	CKAP2L	CLGN	COLQ
GSE9239_CTRL_VS_TNF_INHIBITOR_TREATED_DC_UP	> Genes up-regulated in monocyte-derived dendritic cells: control versus TNF [GeneID=7124] inhibitor etanercept.	ABCA2	ACR	ADI1	AES	AKAP8L	ALDH1L1	ALDH7A1	ALDOC	ALKBH4	ANXA2	AP3D1	APBB1	APOBR	APPL2	ATHL1	ATP6V1G2	BAG6	BCAS3	BDH2	BET1L	BEX4	BLCAP	BMPR2	C10orf128	C14orf43	C15orf17	C17orf109	C20orf177	C22orf28	C3orf37	CASP12	CATSPER1	CC2D2A	CD34	CHPF2	CHST12	CISH	CITED2	CLEC4E	CLU	CPXM1	CREG1	CSNK1E	CTBP2	CTRC	CYP1B1	CYP2E1	CYP4V2
HELLER_HDAC_TARGETS_DN	> Genes down-regulated in at least one of three multiple myeloma (MM) cell lines by TSA [PubChem=5562].	ABCE1	ABHD14A	ADCY7	AIM2	AK1	AKAP2	ANK3	APOBEC3B	APOBEC3G	ARHGDIB	ATF3	ATF4	ATIC	AUTS2	AVEN	BAG3	BCL2	BCL2L1	BLNK	C11orf41	CADM1	CALR	CAPN2	CBS	CBX4	CCDC69	CCND1	CCND2	CCPG1	CCR1	CCR2	CD180	CD28	CD44	CD48	CD52	CDK5R1	CDKN1B	CEACAM1	CEBPB	CEBPG	CELF2	CFLAR	CHAC1	CHST15	CLEC2B	CLEC7A	CLIC2
HELLER_HDAC_TARGETS_SILENCED_BY_METHYLATION_DN	> Genes down-regulated in multiple myeloma (MM) cell lines treated with both decitabine [PubChem=451668] TSA [PubChem=5562].	ALDH3B1	ALG8	ANK3	ANP32B	ATF3	ATF4	ATF5	AUTS2	AVEN	BAG3	BCL2	BCL2L1	BCL3	BHLHE40	BLNK	BTN3A2	C11orf41	C6orf48	CADM1	CAPN2	CASP1	CBR3	CBS	CCDC69	CCND1	CCND2	CCPG1	CCR1	CCR2	CD180	CD28	CD48	CD58	CD79B	CDK14	CDKN1B	CDKN2A	CDKN2C	CEACAM1	CEBPB	CEBPG	CELF2	CERS2	CFLAR	CHAC1	CHST15	CLEC2B	CLEC7A
HELLER_HDAC_TARGETS_SILENCED_BY_METHYLATION_UP	> Genes up-regulated in multiple myeloma (MM) cell lines treated with both decitabine [PubChem=451668] TSA [PubChem=5562].	AASS	ABAT	ABCB1	ABHD5	ABTB2	ACADSB	ACOT7	ACSBG1	ACSL3	ADARB1	ADCY9	AGRN	AHNAK2	AHR	AKAP12	AKAP13	AKR1C3	ALCAM	ALDH1A3	ALDH2	ALDH4A1	ALDOC	ALPP	ALPPL2	ANKRD6	APLP1	APLP2	APOE	AREG	ARG2	ARL6IP1	ARMC9	ARMCX2	ASMTL	ATF7IP2	ATG12	ATG2A	ATP13A2	ATP1B1	ATP6AP2	ATP6V0D1	ATP6V1D	AZI1	BAIAP2	BAIAP3	BCL6	BEX4	BIK
HELLER_HDAC_TARGETS_UP	> Genes up-regulated in at least one of three multiple myeloma (MM) cell lines by TSA [PubChem=5562].	AASS	ABAT	ACACA	ACSBG1	ACSL3	ADAM15	ADARB1	ADCY9	AGRN	AKAP12	AKR1C3	ALDH4A1	ALDOC	ANKRD6	ANKZF1	APLP1	APLP2	ARG2	ARMC9	ASMTL	ATG4B	ATP13A2	ATP6V0D1	AZI1	BAIAP3	BCL6	BEX4	BIRC3	BIRC5	BLVRB	BMP2K	BRWD1	C11orf9	C16orf53	C19orf28	C19orf6	C9orf16	CACNA1G	CADM4	CALCOCO1	CAMTA1	CCHCR1	CCNF	CD80	CD9	CDC20	CDC34	CDC37
HELLER_SILENCED_BY_METHYLATION_DN	> Genes down-regulated in at least one of three multiple myeloma (MM) cell lines treated with the DNA hypomethylating agent decitabine (5-aza-2'-deoxycytidine) [PubChem=451668].	AAK1	ADRB2	AMY1A	ASNS	ATF3	ATF4	BAG3	CA2	CATSPER2	CBS	CCPG1	CDS1	CEACAM1	CEBPB	CHAC1	CLGN	CLK1	CRBN	CRELD2	CTAGE5	CTH	DDAH1	DDIT3	DDIT4	DNAJB1	DNAJB4	DNAJB9	DNAJC15	E2F2	EIF4EBP1	ENPP2	EPB41L2	ERV3-2	F2RL1	FAM129A	FAM149A	GDF15	GOT1	GPR125	HBB	HBG1	HGF	HMOX1	HSPA13	HSPA1A	HSPA1B	HSPA6	HSPH1
HELLER_SILENCED_BY_METHYLATION_UP	> Genes up-regulated in at least one of three multiple myeloma (MM) cell lines treated with the DNA hypomethylating agent decitabine (5-aza-2'-deoxycytidine) [PubChem=451668].	ABAT	ADAM19	ADAMDEC1	AGRN	AIRE	AKAP12	ALCAM	ALDH2	APOBEC3F	APOBEC3G	APOC1	APOE	ARL4C	ARNT2	ARRB1	ATF7IP2	ATP13A2	AURKA	BCL6	BIRC3	BLK	BMP2K	BTN2A2	BUB1	C3orf14	C5AR1	CACNG3	CAPG	CAPN3	CCL19	CCNB1	CCNF	CCNG2	CCR7	CD1E	CD200	CD86	CDC20	CDC42EP4	CDH1	CDH11	CDKN1A	CEL	CELSR1	CENPF	CEP55	CFB	CFP
HERNANDEZ_ABERRANT_MITOSIS_BY_DOCETACEL_2NM_DN	> Genes down-regulated in MDA-MB-231 cells (breast cancer, mutated TP53 [GeneID=7157]) undergoing aberrant mitosis and necrosis after treatment with 2 nM docetaxel [PubChem=148124].	A2M	BAI3	CD69	CDH1	CRYM	EGR1	FBXO11	HSPA1L	HSPA2	HSPA8	IL1RAP	IL1RL1	IRF8	ITM2A	KCNK2	LCP2	LOC100130691	LUM	ORAOV1	PABPC4	PARD3	PDGFRA	PPP1R3F	TAS2R14	WNT5A
HERNANDEZ_ABERRANT_MITOSIS_BY_DOCETACEL_2NM_UP	> Genes up-regulated in MDA-MB-231 cells (breast cancer, mutated TP53 [GeneID=7157]) undergoing aberrant mitosis and necrosis after treatment with 2 nM docetaxel [PubChem=148124].	AGT	ARHGDIB	ASNS	BNC2	BTRC	CASP7	CD3D	CDC42EP2	CGA	CHST11	COL5A1	CRLF1	CXorf26	DCT	DDIT3	EPAS1	ERBB3	FILIP1L	FOLH1	GABBR2	GYG2	HIST2H2BE	HMOX1	HOXB2	IFI16	IFI44	IGF1R	IL1RAP	IL6	IQGAP2	KLRC3	LCP1	LINC00472	LPAR6	MAF	MARCKS	MCAM	MIF	MLANA	MST1P9	MYB	N4BP2L1	NIPAL3	NPAS2	NR1H2	NR4A3	NRG1	NTN4
HERNANDEZ_ABERRANT_MITOSIS_BY_DOCETACEL_4NM_DN	> Genes down-regulated in MCF7 cells (breast cancer, normal TP53 [GeneID=7157]) undergoing aberrant mitosis and necrosis after treatment wiht 4 nM docetaxel [PubChem=148124].	CYP1B1	GNAI1	GPC3	HIF1A	SDHA	TFRC	TXNRD1
HERNANDEZ_ABERRANT_MITOSIS_BY_DOCETACEL_4NM_UP	> Genes up-regulated in MCF7 cells (breast cancer, normal TP53 [GeneID=7157]) undergoing aberrant mitosis and necrosis after treatment wiht 4 nM docetaxel [PubChem=148124].	CD53	CDKN1A	FGG	GAGE12I	GEM	GHR	HIST2H2BE	HLF	MAF	MAGEA12	MITF	NEUROD1	NT5E	PMEL	POSTN	PRAME	RASGRP1	SGK1	TIMP3	TNFRSF11B	TP53INP1	TYRP1	WDR44
HERNANDEZ_MITOTIC_ARREST_BY_DOCETAXEL_1_DN	> Genes down-regulated in MCF7 cells (breast cancer, normal TP53 [GeneID=7157]) undergoing mitotic arrest and apoptosis after treatment with 100 nM docetaxel [PubChem=148124].	CAPG	CASP7	CDC6	CDH11	CDK1	CDK2	CKS1B	CLEC2B	CTHRC1	DPYSL2	DTL	FBXO5	FHL2	FIS1	GBE1	GLRX	HIST1H4C	IGFBP1	KLRK1	LPHN2	LTBP3	MAF	MAN1A1	PDGFC	PDGFRA	PLOD2	PMEL	POLD3	RASGRF1	RBL1	RGS2	SDC2	SEMA4C	SLC29A1	SNAI2	TUBB	UBE2C	XIST
HERNANDEZ_MITOTIC_ARREST_BY_DOCETAXEL_1_UP	> Genes up-regulated in MCF7 cells (breast cancer, normal TP53 [GeneID=7157]) undergoing mitotic arrest and apoptosis after treatment with 100 nM docetaxel [PubChem=148124].	ABI3BP	AGT	BCHE	C13orf15	CCL21	CGA	DAPK1	DUSP1	EDNRB	ELAVL2	EMP3	FABP3	GAGE12I	GPC3	GPR111	GYG2	HIST2H2BE	IGHG1	ITM2A	LIX1L	MAGEA10	MALAT1	NEK2	PRAME	SFRP1	SGK1	SPP1	TACR1	TIMP3	TMEM98	TNFRSF11B	VAMP8	VEGFC	WBP5	WDR44	WNT5A
HERNANDEZ_MITOTIC_ARREST_BY_DOCETAXEL_2_DN	> Genes down-regulated in MDA-MB-231 cells (breast cancer, mutated TP53 [GeneID=7157]) undergoing mitotic arrest and apoptosis after treatment with 100 nM docetaxel [PubChem=148124].	A2M	CDH1	CYR61	EGFL7	EGR1	FXYD3	GALNT3	ITGB2	MST1P9	MST1R	NCS1	PPP1R3F	SCD	SPRY1	TAT	TGFBR3	TNNI3K	VCAN	ZNF232
HERNANDEZ_MITOTIC_ARREST_BY_DOCETAXEL_2_UP	> Genes up-regulated in MDA-MB-231 cells (breast cancer, mutated TP53 [GeneID=7157]) undergoing mitotic arrest and apoptosis after treatment with 100 nM docetaxel [PubChem=148124].	ABCA1	APOH	ARPC1B	ARRDC4	ASNS	C11orf68	CD3D	CD47	CD68	CD69	CKS2	CSF1	DCT	DMWD	ELMO1	ETV4	FOLR1	GADD45A	GAGE8	GATA3	HHEX	HIST1H2AC	HIST1H4B	HIST1H4C	HMGA1	IL1RL1	IL32	ITM2A	KLF9	KLRK1	LAMA1	LAMA4	LCP1	LUM	MAF	MAP7	MARCKSL1	MBOAT7	MCU	MGST1	MT1X	MT2A	MTA3	NT5E	PHLDA1	PLAT	PLAU	PLK1
HOLLEMAN_ASPARAGINASE_RESISTANCE_ALL_DN	> Genes distinguishing asparaginase resistant and sensitive ALL (B- and T-lineage ALL); here - genes down-regulated in the drug resistant samples.	ARF6	ARRB2	C12orf35	CCDC109B	CCNG2	CCNI	DEDD	DERL2	HNRNPF	HSPA13	MAD2L1BP	MAPK1IP1L	MARCKS	MED28	MRPL15	MTCP1NB	PPIA	PSME3	RAB5C	RCHY1	SNRPG	SUMO2	UBE2Z	ZNF318	ZNHIT3
HOLLEMAN_ASPARAGINASE_RESISTANCE_ALL_UP	> Genes distinguishing asparaginase resistant and sensitive ALL (B- and T-lineage ALL); here - genes up-regulated in the drug resistant samples.	BCR	CCDC69	DPY19L1	EFHC1	EIF3K	FAM46C	GALNS	GLDC	GLTSCR2	LRP5L	MICAL3	NPHP4	NTRK3	PTGER4	RPL11	RPL3	RPL6	RPL7A	RPS3	RRN3P1	TAP2	UBOX5
HOLLEMAN_ASPARAGINASE_RESISTANCE_B_ALL_DN	> Genes distinguishing asparaginase resistant and sensitive B-lineage ALL; here - genes down-regulated in the drug resistant samples.	ARF6	ARRB2	CCNG2	DERL2	ELK3	GPR56	H2BFS	HIST1H2BK	JUP	MAN1A1	MAPK1IP1L	RAB5C	RAP2C	UBE2Z	ZNF318
HOLLEMAN_ASPARAGINASE_RESISTANCE_B_ALL_UP	> Genes distinguishing asparaginase resistant and sensitive B-lineage ALL; here - genes up-regulated in the drug resistant samples.	BCR	CCDC69	CLEC11A	EEF1B2	EEF1G	EIF3D	EIF3K	EIF3L	FAM46C	FBL	GATA3	GLTSCR2	GNB2L1	IGFBP7	LPCAT1	NTRK3	RPL11	RPL13A	RPL3	RPL4	RPL5	RPL6	RPL7A	RPS3	RPS5	TPM4
HOLLEMAN_DAUNORUBICIN_ALL_DN	> Genes distinguishing daunorubicin [PubChem=30323] resistant and sensitive ALL (B- and T-lineage ALL); here - genes down-regulated in the drug resistant samples.	GMEB2	ING3	MED28	NTAN1	PCBP2	PPDPF	SHOC2	WHSC2
HOLLEMAN_DAUNORUBICIN_ALL_UP	> Genes distinguishing daunorubicin [PubChem=30323] resistant and sensitive ALL (B- and T-lineage ALL); here - genes up-regulated in the drug resistant samples.	CHD4	DUSP2	EIF2B4	ICAM4	KCNN4	MTX2	SLC11A1
HOLLEMAN_DAUNORUBICIN_B_ALL_DN	> Genes distinguishing daunorubicin [PubChem=30323] resistant and sensitive B-lineage ALL; here - genes down-regulated in the drug resistant samples.	ARID4A	CTCF	CTDSP2	GMEB2	ING3	MED28	NAA38	NTAN1	PCBP2	PPDPF	RHOA	SHOC2
HOLLEMAN_DAUNORUBICIN_B_ALL_UP	> Genes distinguishing daunorubicin [PubChem=30323] resistant and sensitive B-lineage ALL; here - genes up-regulated in the drug resistant samples.	ATP1A1	CDC37	CHD4	CNTN5	EGR1	EIF2B4	KCNN4	LARP1	PCDH9	THBD
HOLLEMAN_PREDNISOLONE_RESISTANCE_ALL_DN	> Genes distinguishing prednisolone [PubChem=5755] resistant and sensitive ALL (B- and T-lineage ALL); here - genes down-regulated in the drug resistant samples.	ARPC2	CA4	CST7	DAPK1	MATK	MATN1	MCL1	PIEZO1	POLH	SLC11A1	STOM
HOLLEMAN_PREDNISOLONE_RESISTANCE_ALL_UP	> Genes distinguishing prednisolone [PubChem=5755] resistant and sensitive ALL (B- and T-lineage ALL); here - genes up-regulated in the drug resistant samples.	AES	CRKL	HNRNPR	HNRNPUL1	HRK	KIAA0922	MAGOH	MED28	NTAN1	OTUB1	PCBP1	PHF2	POLDIP3	SMARCB1	SUMO2	TAF5	TIMM17A	U2AF2	ZNF318
HOLLEMAN_PREDNISOLONE_RESISTANCE_B_ALL_DN	> Genes distinguishing prednisolone [PubChem=5755] resistant and sensitive B-lineage ALL; here - genes down-regulated in the drug resistant samples.	BLVRB	CA4	CD69	CNTN5	GAPDH	LPAR6	MAFF	MATN1	MCL1	PCDHA9	PVRL2	STOM
HOLLEMAN_PREDNISOLONE_RESISTANCE_B_ALL_UP	> Genes distinguishing prednisolone [PubChem=5755] resistant and sensitive B-lineage ALL; here - genes up-regulated in the drug resistant samples.	AES	C7orf26	CDK2AP1	CS	CTCF	HDGF	HNRNPR	HNRNPUL1	KIAA0922	MED28	NTAN1	OTUB1	PCBP1	POLDIP3	PRPF18	PSRC1	SMARCB1	SNX3	SUMO2	THAP11	UBE2Q1	WAC
HOLLEMAN_VINCRISTINE_RESISTANCE_ALL_DN	> Genes distinguishing vincristine [PubChem=5978] resistant and sensitive ALL (B- and T-lineage ALL); here - genes down-regulated in the drug resistant samples.	ATP13A2	CD44	HMGB1	HNRNPU	INTS1	LSM7	RASGRP2	RPL10	RPL12	RPL23A	RPL31	RPLP2	RPS12	RPS15A	RPS2	RPS24	SCNM1	TMSB10	VIM
HOLLEMAN_VINCRISTINE_RESISTANCE_ALL_UP	> Genes distinguishing vincristine [PubChem=5978] resistant and sensitive ALL (B- and T-lineage ALL); here - genes up-regulated in the drug resistant samples.	ABHD3	ARHGAP32	CALU	CBFA2T3	CREB3L2	DSC3	EPOR	FKBP1A	GNS	KCNN1	KDM4B	KIAA0226L	KPNA2	LBH	PISD	PPM1B	PTP4A3	RBMS1	RUFY3	SNRNP27	SPATA2	SSH1	TCEB3	TRIM24	WIPF2	YRDC	ZNF512B
HOLLEMAN_VINCRISTINE_RESISTANCE_B_ALL_DN	> Genes distinguishing vincristine [PubChem=5978] resistant and sensitive B-lineage ALL; here - genes down-regulated in the drug resistant samples.	ATP13A2	CD44	CDKN2D	HNRNPU	LSM3	PDLIM1	RPL12	RPLP2	RPS11	RPS12	RPS15A	S100A13	SCNM1	TMSB10	VIM
HOLLEMAN_VINCRISTINE_RESISTANCE_B_ALL_UP	> Genes distinguishing vincristine [PubChem=5978] resistant and sensitive B-lineage ALL; here - genes up-regulated in the drug resistant samples.	ABHD3	ARHGAP29	BCL11B	BTBD3	CALU	CHCHD7	CREB3L2	CRMP1	DIDO1	DSC3	EFNB2	HLA-DQA1	KCNN1	KDM4B	KIAA0226L	LBH	MTF2	MTMR9	NFATC1	PISD	PLCXD1	PNN	PPM1B	PSME4	RBMS1	RUFY3	SH3GL1	SNRNP27	SOX11	SPATA2	TBC1D9	TCEB3	TCFL5	TRIM24	YRDC	ZNF263	ZNF304	ZNF512B
HONMA_DOCETAXEL_RESISTANCE	> Genes up-regulated in MCF7-ADR cell line (breast cancer) resistant to docetaxel [PubChem=148124].	ANAPC7	ANGPTL2	APRT	ATP5E	C19orf10	CALR	CFL1	CLPTM1L	COX7C	CTNNB1	DYNLL1	ENO1	FXR1	GAPDH	GNB2L1	GSTP1	HSPA5	IFI6	MAD2L2	MRPL17	MRPS6	MX1	NDUFS3	PDCD5	PPP1R14B	PTPLB	RPL38	RPN2	S100A10	SLC25A3	SQRDL	TUBA1B	TUBB	UFM1
HUNSBERGER_EXERCISE_REGULATED_GENES	> Exercise regulated genes in hyppocampus.	CADM1	CSF3	DUSP6	EGR1	EGR2	EGR4	ELK1	GABRR1	GAD1	GIT1	GPR37L1	GRB2	IL16	LDHA	LPHN1	MAGED1	MAP2K2	MAPK1	MFGE8	NPTX2	NPY	NRTN	NTRK2	ODC1	PCK1	PRKCI	SCG2	SLC6A1	SYN1	UBE2B	VGF
IGARASHI_ATF4_TARGETS_DN	> Genes down-regulated in A549 cells (lung cancer) after knockdown of ATF4 [GeneID=468] by RNAi.	AGR2	AKR1C3	AKT3	ANK2	APOH	ARPC1A	ARRB1	ASNS	ASPH	ATF4	ATP9B	BCAT1	CBS	CBX1	CCL2	CDK19	CDS1	CEACAM6	CREB3L2	DDC	DDHD2	DENND5B	DICER1	DOCK11	DSG2	EPS15	ETNK1	FAM134B	FAM3C	FZD6	G3BP1	GALNT4	GNPTAB	GPX2	GPX8	HSPB11	INSL4	KCNS3	KIAA0232	KLF4	KPNA1	LEPR	LINC00294	LIPA	LMNB1	MUDENG	NAB1	NCKAP1
IGARASHI_ATF4_TARGETS_UP	> Genes up-regulated in A549 cells (lung cancer) after knockdown of ATF4 [GeneID=468] by RNAi.	ASB4	EGR1	ITFG2	PDP1	SFXN4	SNHG1
KANG_CISPLATIN_RESISTANCE_DN	> Genes down-regulated in gastric cancer cell lines resistant to cisplatin [PubChem=2767].	ASB8	COL9A2	GPR172A	NBN	RPS6KA4	SEMA3C	TMX4	UBE2K
KANG_CISPLATIN_RESISTANCE_UP	> Genes up-regulated in gastric cancer cell lines resistant to cisplatin [PubChem=2767].	AHNAK2	ATP7A	C10orf116	CDKN1A	DALRD3	FAM46A	FTH1	GRN	IER5	IGFBP6	JUP	LZTFL1	MAFF	MDK	METTL21B	RAC2	SF3B3	TFPI	ZDHHC3
KANG_DOXORUBICIN_RESISTANCE_DN	> Genes down-regulated in gastric cancer cell lines: doxorubicin [PubChem=31703] resistant vs sensitive.	ASXL2	ATP2B1	CEBPD	CLIC4	CRIM1	KIAA1033	NCOA3	NFAT5	NR1D2	PCYOX1	PPPDE1	PSAT1	PTP4A2	RB1CC1	SIKE1	TBL1X	TJP1	TMEM106B	WWP1
KANG_DOXORUBICIN_RESISTANCE_UP	> Genes up-regulated in gastric cancer cell lines: doxorubicin [PubChem=31703] resistant vs sensitive.	ABCC1	ASF1B	ASPM	ATAD2	AURKA	BARD1	BIRC5	BUB1	BUB1B	CDC20	CDC6	CDCA8	CDK1	CDKN3	CENPA	CENPM	DSCC1	DTYMK	FANCI	FOSB	FOXM1	GINS1	HJURP	HMGB2	HMMR	KIAA0101	KIF4A	LMNB1	MAD2L1	MCM4	MKI67	NCAPG	NCAPG2	NPIP	NQO1	NUSAP1	OIP5	PBK	PLK1	PLK4	POLA2	POLQ	PRC1	RAD51AP1	RFC4	RRM1	RRM2	TK1
KANG_FLUOROURACIL_RESISTANCE_DN	> Genes down-regulated in gastric cancer cell lines resistant to 5-fluorouracil [PubChem=3385].	BACE2	CALB2	DDIT4	FLNB	GOT1	ITGB4	LAMC2	LDLR	MST1R	NFYA	OPLAH	PCK2	S100A14	S100P	SLC2A1	SLC43A1
KANG_FLUOROURACIL_RESISTANCE_UP	> Genes up-regulated in gastric cancer cell lines resistant to 5-fluorouracil [PubChem=3385].	ARID5B	BTG3	CDKN1A	CLU	CRY1	DDB2	DGUOK	GPNMB	H3F3B	HOXB6	IGFBP2	KLC1	LOC92249	LZTFL1	MDK	NOV	NQO1	NR2F2	OSBPL3	SF3B3	SRI	TYMS
KEGG_DRUG_METABOLISM_CYTOCHROME_P450	> Drug metabolism - cytochrome P450	ADH1A	ADH1B	ADH1C	ADH4	ADH5	ADH6	ADH7	ALDH1A3	ALDH3A1	ALDH3B1	ALDH3B2	AOX1	CYP1A2	CYP2A13	CYP2A6	CYP2A7	CYP2B6	CYP2C18	CYP2C19	CYP2C8	CYP2C9	CYP2D6	CYP2E1	CYP3A4	CYP3A43	CYP3A5	CYP3A7	FMO1	FMO2	FMO3	FMO4	FMO5	GSTA1	GSTA2	GSTA3	GSTA4	GSTA5	GSTK1	GSTM1	GSTM2	GSTM3	GSTM4	GSTM5	GSTO1	GSTO2	GSTP1	GSTT1	GSTT2
KEGG_DRUG_METABOLISM_OTHER_ENZYMES	> Drug metabolism - other enzymes	CDA	CES1	CES2	CES5A	CYP2A13	CYP2A6	CYP2A7	CYP3A4	CYP3A43	CYP3A5	CYP3A7	DPYD	DPYS	GMPS	GUSB	HPRT1	IMPDH1	IMPDH2	ITPA	NAT1	NAT2	TK1	TK2	TPMT	TYMP	UCK1	UCK2	UCKL1	UGT1A1	UGT1A10	UGT1A3	UGT1A4	UGT1A5	UGT1A6	UGT1A7	UGT1A8	UGT1A9	UGT2A1	UGT2A3	UGT2B10	UGT2B11	UGT2B15	UGT2B17	UGT2B28	UGT2B4	UGT2B7	UMPS	UPB1
KESHELAVA_MULTIPLE_DRUG_RESISTANCE	> Genes up-regulated in multiple drug resistant neuroblastoma cell lines.	ACADS	ADAM15	ANXA2P2	BCAP31	BCL7B	BLVRB	BRE	C16orf59	C1orf35	C22orf46	CASP4	CCDC109B	CCDC92	CCHCR1	CCS	CD151	CDKN2C	CRIP2	CYTH1	DNALI1	DOCK9	DOM3Z	DST	EGOT	ENC1	FBXO11	FLJ14107	FN1	FOXP3	GGA2	GSTK1	GUK1	HDAC1	HFE	HGSNAT	HHAT	HIST2H2AA3	HSPB1	IBSP	ICAM3	IGHG1	INPP5B	IQGAP1	IZUMO4	KCTD17	KIAA1609	KLRF1	LAMTOR2
KIM_GASTRIC_CANCER_CHEMOSENSITIVITY	> Genes up-regulated in gastric cancer patients refractory to chemotherapy treatment with 5-fluorouracil and cisplatin [PubChem=3385;2767] compared to the sensitive state.	AATK	ABCB8	ABO	ACVR1B	ADAMTS8	ADCY3	ALG3	ANGEL1	ARMC6	B3GAT3	BAIAP2	BARX1	BCL2	BUD31	C15orf2	C16orf72	C17orf59	C21orf2	CCL17	CHKA	CRTC1	CRYBB2	DCAF8	DNAJC4	DOHH	DTX2P1-UPK3BP1-PMS2P11	ECT2	EHMT2	EIF2B4	ELK4	EPHB1	EPO	FABP7	FKBP8	GLYR1	GOLGA8A	H2AFX	HEATR6	HHLA1	HLA-DRB4	IFRD2	IL12RB1	IL1R1	ITGB1BP2	KDM4B	LDB1	MAPKAPK3	MEF2D
KOKKINAKIS_METHIONINE_DEPRIVATION_48HR_DN	> Genes down-regulated in MEWO cells (melanoma) after 48h of methionine [PubChem=876] deprivation.	AKAP9	ATF2	ATG9B	ATM	AURKB	BIRC5	CALM1	CANT1	CDA	CDC25B	CDC42	CDK5	CEBPG	CTH	CTPS2	DDIT3	DNMT1	DTYMK	DVL3	EBP	ECHDC2	FGF2	FGFR1	GSTA4	GSTK1	GSTM2	GSTM5	HDAC1	IFNG	IFRD1	IFRD2	IGFBP4	IGFBP5	IGFBP6	IRAK1	IRF7	LEF1	MAP3K14	MAPK14	MDM4	MET	MPG	MTAP	MTFMT	MYC	NME1	NOXA1	NT5C
KOKKINAKIS_METHIONINE_DEPRIVATION_48HR_UP	> Genes up-regulated in MEWO cells (melanoma) after 48h of methionine [PubChem=876] deprivation.	ABL1	AK4	APAF1	BAX	BGN	BHMT	BID	BIRC3	BMP2	BRCA1	BTG2	BTG3	CASP1	CASP3	CASP6	CASP7	CAV1	CCNB1	CCNB2	CCNE1	CCNE2	CDC25A	CDH1	CDK1	CDK2	CDKN1A	CDKN1B	CDKN2B	CFLAR	CREBBP	DAPK1	DCN	DCTD	DPYD	DUT	EGR3	ERBB2	ERBB3	ERCC1	EREG	FANCG	FAS	FDFT1	FEN1	FGF11	FZD1	GADD45A	GJA1
KOKKINAKIS_METHIONINE_DEPRIVATION_96HR_DN	> Genes down-regulated in MEWO cells (melanoma) after 96 h of methionine [PubChem=876] deprivation.	AK4	AKAP9	ATF2	ATG9B	ATM	AURKB	BIRC3	BIRC5	CALM1	CANT1	CCNB1	CCNB2	CCNE2	CDA	CDC25A	CDC42	CDH1	CDK1	CDK2	CDK5	CDKN2B	CEBPG	CTH	CTPS2	DDIT3	DNMT1	DTYMK	EBP	ECHDC2	ERBB3	FEN1	GSR	GSTK1	HDAC1	HSP90AA1	IFRD1	IFRD2	IL1B	IRAK1	IRF7	LEF1	MAP3K14	MAP3K9	MAPK14	MDM4	MET	MGST2	MPG
KOKKINAKIS_METHIONINE_DEPRIVATION_96HR_UP	> Genes up-regulated in MEWO cells (melanoma) after 96 h of methionine [PubChem=876] deprivation.	ABL1	APAF1	BAX	BGN	BHMT	BID	BMP2	BRCA1	BTG2	BTG3	CASP1	CASP3	CASP6	CASP7	CAV1	CCNE1	CDC25B	CDKN1A	CDKN1B	CFLAR	CREBBP	DAPK1	DCN	DCTD	DPYD	DUT	DVL3	EGR3	ERBB2	ERCC1	EREG	FANCG	FAS	FDFT1	FGF11	FGF2	FGFR1	FZD1	GADD45A	GJA1	GPX3	GSTA4	GSTM1	GSTM2	GSTM5	GSTO1	GSTP1	GTF2H4
KUUSELO_PANCREATIC_CANCER_19Q13_AMPLIFICATION	> List of genes in the 19q13 amplicon region based on a copy number alterations study of a panel of 16 pancreatic cancer cell lines and 31 primary tumors.	AKT2	C19orf47	CLC	CNTD2	DLL3	DYRK1B	EID2	EID2B	FBL	FCGBP	GMFG	IL29	LEUTX	LGALS13	LGALS14	LGALS16	LGALS17A	LOC390930	LOC390933	LOC440525	LRFN1	MAP3K10	MED29	PAF1	PLD3	PLEKHG2	PSMC4	RPS16	SAMD4B	SELV	SUPT5H	TIMM50	TTC9B	ZFP36	ZNF546
LI_CISPLATIN_RESISTANCE_DN	> Genes consistently down-regulated in ACRP cells (ovarian cancer, resistant to cisplatin [PubChem=2767]) compared to the parental sensitive A2780 cells, regardless of cisplatin exposure.	ADM	AKR1C1	AKR1C3	AMIGO2	BAMBI	BCAN	C6orf103	CFH	CFHR1	CHRDL1	CXorf26	DSEL	EDNRB	FOXG1	FZD8	GPC3	GPR126	GSG1	IDO1	JAG1	LAMA4	MARCKS	MEST	MMP10	PCDH7	PPIC	PSG11	PSG8	ROBO2	SEMA6A	SKAP1	TDO2	TES	XIRP2	ZFP42
LI_CISPLATIN_RESISTANCE_UP	> Genes consistently up-regulated in ACRP cells (ovarian cancer, resistant to cisplatin [PubChem=2767]) compared to the parental sensitive A2780 cells, regardless of cisplatin exposure.	ANO3	C9orf93	CDH2	CKLF	COL11A1	CYP1B1	EGLN3	EPHA3	GJA1	HAPLN1	IGF1R	IRX3	ITM2A	KYNU	LINC00478	LOC441052	LPHN2	MGST1	NEBL	PEG10	SMARCA2	TFPI2	THSD7A	TMEM2	TWIST1	UACA	VWDE	ZBTB20
LIU_BREAST_CANCER	> Low abundance transcripts specific for breast cancer.	ANP32E	ATP6	CCDC155	CHD9	CTSB	DHX16	EIF1	FAN1	FAU	FCN2	FNDC5	FTH1P5	GGTLC1	GIT2	HENMT1	ITGB1	KPNB1	LOC100129827	MLPH	NCOR1	NRN1	NYX	PCYT1A	PTMA	PTPRO	SIGLEC1	SLC25A24	TEKT4P2	TUBB6	ZNF470
LIU_COMMON_CANCER_GENES	> Low abundance transcripts common to nasopharyngeal carcinoma (NPC), breast and liver tumors.	ALMS1	ANAPC16	ATF7IP	ATP6V0A1	ATP8B1	B2M	C11orf92	C18orf45	C1orf191	CCDC152	CDK13	CMBL	COL11A2	COX3	CPNE9	DBT	DCAF6	DDX27	DDX59	DLGAP4	ERC1	F7	FAM63A	FBXW12	FGFR1	FLJ42627	GATAD2A	GTSE1	HAUS2	HNRPDL	HSPE1	INTS4	KIAA0101	LARS	LIMD1	LOC340085	LOC493754	LRRFIP1	MIPEPP3	NDUFS8	NLN	NOP56	NSMCE2	NUMBL	OCIAD1	PDE4C	PGF	POLR1B
LIU_LIVER_CANCER	> Low abundance transcripts specific to hepatocellular carcinoma (HCC).	AIMP2	ALB	APOA2	AZGP1	C1orf74	CCDC64B	CYP8B1	DDR2	DDX31	DOK1	DSCAML1	DYRK1B	EBF3	ECH1	FADS3	FBXL6	FHL1	GEMIN2	LOC100289341	LOC93444	METTL7A	MMP19	NMB	PPIL2	PPP1R32	RLIM	RPS6KA6	RXRG	SEC14L2	SERPINA1	SFXN2	SLC22A31	SZT2	THRA	TMEM9B	USP21	ZFPM1	ZYX
LIU_NASOPHARYNGEAL_CARCINOMA	> Low abundance transcripts specific to nasopharyngeal carcinoma (NPC).	ADAM8	ANAPC16	ARPC2	B4GALT3	BTF3	C20orf43	C22orf32	C7orf49	CACNA1A	CD4	CD59	CD74	CDC40	CTTN	DDOST	DDX17	DDX41	DNASE1L3	EDNRB	EGFR	EIF1AX	EPOR	ETNK1	FBXW4	FOXC1	GM2A	HLA-A	HMBS	HSPD1	IFNA7	IGL@	IGLV1-44	INPP1	IPO9	JUP	LGALS1	MAPK1IP1L	MAT2A	NUCKS1	OR3A3	PELI1	PHC3	PHF20	PIN4	PITPNA	PRKCI	RAB26	RAB8A
MALONEY_RESPONSE_TO_17AAG_DN	> Down-regulated genes in A2780 cells (ovarian cancer) treated with 17AAG [PubChem=6440175], a chemical with anticancer properties.	ABCD3	ABCE1	ARF4	ATP5C1	ATP5I	BRE	CA12	CALM2	CLDN3	CLTA	CLTB	CYCS	DYNLL1	EIF4A1	GJA1	GM2A	GNG10	GNPAT	GTF2A2	HAT1	HIST1H4C	HNRNPA1	HNRNPA2B1	HNRNPAB	HNRNPM	IARS	ILF2	KPNA2	LDHA	LTBP1	MAD2L1	2019-03-06	MDH1	NACA	PA2G4	PDCD5	PLK1	POLR2L	PRDX3	PRDX4	PSMA5	PSMA7	PTGES3	PTMA	RBMX	RPL24	RPL27A	RPL30
MALONEY_RESPONSE_TO_17AAG_UP	> Up-regulated genes in A2780 cells (ovarian cancer) treated with 17AAG [PubChem=6440175], a chemical with anticancer properties.	ARPC3	ATP5G2	CAP2	CAPN1	CCL14	CPZ	CTSH	EEF2	EPHA1	HSP90AB1	HSPA1B	HSPA8	HTR2B	IFITM2	IGFBP2	KCNB1	KLF10	KSR1	MNDA	MRPS6	MYL9	NEFM	NFIL3	PCOLCE	PDAP1	PLTP	PTPRU	SERPINB9	SERPINH1	SLC25A6	SMARCC2	SOX12	SPTAN1	ST13	STAT6	STX5	TAF10	TAF1C	TARBP2	UBA1	UCP2
MARCHINI_TRABECTEDIN_RESISTANCE_DN	> Genes down-regulated in chondrosarcoma and ovarian carcinoma cell lines which developed resistance to trabectedin [PubChem=3199].	ACTA2	ACTG1	ACTN2	ADM	AKT2	ANKRD1	BCAM	BHLHE40	CAD	CALR	CBLB	CDH13	CITED2	CNTN2	COL3A1	COL4A2	CSNK2A1	DLC1	EIF4A1	FSTL1	GABRA5	GPI	HDLBP	HLA-B	HSP90B1	HSPA5	IGFBP7	IMPDH1	LOXL1	2019-03-08	MARS	MYH8	NID1	NOTCH3	PKN1	PLXNB2	PPAP2B	PRNP	PSMF1	PTTG1IP	PYCR1	RND3	RUSC2	SIRPA	SLC16A3	SLC1A5	SLC3A2	SLC7A5
MARCHINI_TRABECTEDIN_RESISTANCE_UP	> Genes up-regulated in chondrosarcoma and ovarian carcinoma cell lines which developed resistance to trabectedin [PubChem=3199].	AGT	AKAP12	AKR1C1	AKR1C2	ARHGDIB	ATP6V0C	CRIP2	CSF2RA	DNAJB1	DUT	GDI1	GLUL	IFI6	IFIT1	MAML3	MIF	RAD51C	TJP2	VBP1	YWHAQ	ZNF24
MARCINIAK_ER_STRESS_RESPONSE_VIA_CHOP	> Endoplasmic retuculum (ER) stress response (caused by tunicamycin [PubChem=5282055]) genes dependent on CHOP [GeneID=13198].	ADH7	AMPD3	CA6	CDCA7	CHKA	CLCN3	DDIT3	ERO1L	ETS2	IFRD2	KITLG	LONP1	MTM1	PARD6A	POLR1A	PPAN	PPP1R15A	PTRH2	PTX3	RAD1	RBM38	SOAT2	STBD1	TCEA1	WFS1
MARIADASON_REGULATED_BY_HISTONE_ACETYLATION_DN	> Cluster 10: genes down-regulated in SW260 cells (colon cancer) by sodium butyrate and TSA [PubChem=5222465;5562] with the same kinetics with which each alters the level of histone H4 acetylation.	ADNP	BDP1	CERS2	COL4A2	CUL1	DCT	DEGS1	FAM193A	FGFR4	GABPA	GAS6	GIT1	GLMN	GTF2IRD1	HNRNPA2B1	IGF2BP1	INO80D	INPP5D	KANK1	KIAA0182	KLHDC5	LINC00299	LOC100216546	LOC286467	LOC729810	LRRC37A3	LUC7L2	MET	MPDU1	MTCH2	MTR	NRAP	OGDH	OTUD4	PAF1	PAIP2B	PAN3	PCGF3	RBAK	RNF138	RUNX1T1	SCCPDH	ST3GAL4	STOX1	TAF3	TCF3	TRIM47	TSEN2
MARIADASON_REGULATED_BY_HISTONE_ACETYLATION_UP	> Cluster 9: genes up-regulated in SW260 cells (colon cancer) by sodium butyrate and TSA [PubChem=5222465;5562] with the same kinetics with which each alters the level of histone H4 acetylation.	ABCD3	ADK	ADSS	AFTPH	ARHGEF10	BAI2	BCAR3	BCL2L1	C11orf67	C16orf48	C18orf8	CALCOCO1	CAPN6	CCP110	CDKN1C	CELF1	CHI3L1	CHMP4B	CNKSR1	CORO7	CRADD	CTGF	CTNND1	CYB5B	CYP1B1	DGKQ	DLX4	DNAH17	DUSP1	ESAM	FAM110A	FBXO18	FLJ43681	FNBP4	GAK	GALT	GATS	GGT7	GLI3	GNPTG	HGD	HIST1H1C	HSPG2	ID2	ID3	INPP5A	ISG15	MARK3
MARIADASON_RESPONSE_TO_BUTYRATE_CURCUMIN_SULINDAC_TSA_1	> Cluster 1: genes up-regulated in SW260 cells (colon cancer) by sodium butyrate, curcumin, sulindac and TSA [PubChem=5222465;969516;5352;5562].	FOS	GNAI2	GRN	LOC100128843	MT1E	MT1H	MYH9	PLCB4	SAT1	TMSB4X
MARIADASON_RESPONSE_TO_BUTYRATE_CURCUMIN_SULINDAC_TSA_2	> Cluster 2: genes up-regulated in SW260 cells (colon cancer) by sodium butyrate, curcumin, sulindac and TSA [PubChem=5222465;969516;5352;5562].	ATP5D	MAP1LC3B	NEU1	NPC2	PER1	UBE2V1	VMP1	ZFP36
MARIADASON_RESPONSE_TO_BUTYRATE_CURCUMIN_SULINDAC_TSA_8	> Cluster 8: genes down-regulated in SW260 cells (colon cancer) by sodium butyrate, curcumin, sulindac and TSA [PubChem=5222465;969516;5352;5562].	A1CF	CALML4	CREM	EIF2A	FLJ44342	HELLS	HNMT	MTDH	PHYHIPL	PI4KAP1	PPIL6	RBBP4	SOS2	TBC1D23	TMEM80	ZNF148
MARIADASON_RESPONSE_TO_BUTYRATE_SULINDAC_4	> Cluster 4: genes down-regulated in SW260 cells (colon cancer) by sodium butyrate and sulindac [PubChem=5222465;5352].	APBB2	APTX	CACNA1D	CACNA2D4	FAIM	FAM136A	FAM169A	FES	GMNN	GTF3C6	HMGB1	IL23A	MYB	NRAS	NUCKS1	PHF10	SRSF8	SYK	TYMS	UBTF	ZNF367
MARIADASON_RESPONSE_TO_BUTYRATE_SULINDAC_6	> Cluster 6: genes down-regulated in SW260 cells (colon cancer) by sodium butyrate and sulindac [PubChem=5222465;5352].	ANP32A	APOOL	ARID1B	ATP5B	C17orf85	C20orf72	CCDC14	CDK5RAP2	CDK6	CHDH	CREB3L4	CTDSP1	DHX9	EIF4A1	ETS2	FLJ31715	GRIN1	HMGB2	HNRNPH1	IFITM2	INPPL1	ITPR2	ITPR3	KHDRBS1	MAPK4	MAZ	MBNL3	MDGA1	MLXIP	MSI2	MYB	NAP1L1	PCNA	PLCB2	RFX7	RNF180	RPRD2	SCAF11	SESTD1	SLC45A1	SMC2	SNHG13	SORBS2	ST18	STAT2	SUV420H1	TIA1	TMPO
MARIADASON_RESPONSE_TO_CURCUMIN_SULINDAC_5	> Cluster 5: genes up-regulated in SW260 cells (colon cancer) by curcumin and sulindac [PubChem=969516;5352].	ACADS	ADK	ATF4	BCL2L12	BTF3	CKS1B	DNAJA4	EIF2C2	FUS	IFIT1	INPP5A	KCNS2	LAD1	MBTD1	ME1	MLH1	PCBP2	PSMB5	SMPD1	STC2	TARS	XBP1	XPOT
MARIADASON_RESPONSE_TO_CURCUMIN_SULINDAC_7	> Cluster 7: genes up-regulated in SW260 cells (colon cancer) by curcumin and sulindac [PubChem=969516;5352].	ARHGEF2	BGN	C10orf116	CKAP2	DDX21	DRAM2	EIF2C2	KAT7	LARP1B	NCKAP1	NFKB2	PCBP1	PPP1R8	PTGDS	RPL41	STK3	TCL6	TP53	ZNF593
MARKS_ACETYLATED_NON_HISTONE_PROTEINS	> Non-histone proteins that are acetylated.	E2F1	GATA1	HMGA1	HSP90AA1	JUN	KLF1	KPNA6	MYOD1	NCOA3	RB1	RELA	SMAD7	TP53	WRN	XRCC6
MARKS_HDAC_TARGETS_DN	> Genes whose transcription is down-regulated by histone deacetylase inhibitors.	BCL2	BCL2L1	BIRC5	CCNA2	CCND1	CFLAR	HIF1A	IFNG	IL1B	IL6	STAT5A	TNF	TYMS	VEGFA	XIAP
MARKS_HDAC_TARGETS_UP	> Genes whose transcription is up-regulated by histone deacetylase inhibitors.	APAF1	BAD	BAK1	BCL2L11	CASP3	CASP8	CASP9	CCNE1	DFFA	FAS	FASLG	GADD45B	GLRX	GSN	HIST3H2BB	MCM3	MT1L	RARB	TNFRSF10B	TNFSF10	TP53	TXN	TXNIP
MAYBURD_RESPONSE_TO_L663536_DN	> Genes down-regulated in H720 cells (lung cancer) after treatment with L663536 (MK886) [PubChem=105049], an inhibitor of leukotriene biosynthesis.	ACTB	ADPGK	ALDOB	AMD1	BUB3	C4orf3	C7orf73	CCNC	CCNG2	CDK1	CPE	CSTF3	CYCS	DDOST	DDX11	DLX5	EZR	GNPDA2	HMGB1	HMMR	HSDL2	IFNAR1	KPNA1	LAPTM4B	LOC389831	LOC440354	MED21	MRPL42	MSH2	NOLC1	OSGEPL1	PCID2	PEG10	PLSCR1	PPA2	PROX1	PSME3	RPL15	RQCD1	S1PR5	SELT	SLC30A5	SLC39A6	SNX10	SNX5	SRRM1	SRSF7	STK17A
MAYBURD_RESPONSE_TO_L663536_UP	> Genes up-regulated in H720 cells (lung cancer) after treatment with L663536 (MK886) [PubChem=105049], an inhibitor of leukotriene biosynthesis.	ARHGAP26	ASXL2	BROX	EIF2AK3	FAM19A2	GARS	HDLBP	HNRNPUL1	IKZF1	IL1RAP	LINC00471	LINC00472	MED12	PLEKHG5	RFNG	SEMA6B	SF3A2	SGCZ	SLC1A4	SLC38A2	SLC7A11	SMARCA4	SNX6	TRIM8	USP11	WDR19	YARS	ZFP41	ZNF346
MCCLUNG_COCAIN_REWARD_4WK	> Genes up-regulated in the nucleus accumbens (a major reward center in the brain) after 4 weeks of cocaine [PubChem=5760] treatment.	AASS	ACTR1A	ADA	AKAP8	ANKHD1	APOH	BLK	C17orf62	C2	CAMK2A	CAMLG	CAPN6	CCDC6	CFL2	CLK1	COL10A1	COL8A1	CORIN	CORO2B	CRYGA	DCLRE1A	DNAJB1	DNAJC5	DUSP1	DUSP6	EIF2C2	EPB41	FAM96B	FMR1NB	FNDC1	FOS	GIF	GPAA1	GUCA2A	IL17A	IL1R2	IL3	INHBC	ITPR2	KIF1B	KIN	KLF10	KLF4	KLF5	NCS1	NELL2	NFATC2	NR4A1
MCCLUNG_COCAINE_REWARD_5D	> Genes up-regulated in the nucleus accumbens (a major reward center in the brain) after 5 days of cocaine [PubChem=5760] treatment.	ACTL6B	ACTN1	ACTR2	ADORA1	ADORA2A	AP2A1	ATP1B2	BAIAP2	BTRC	BZW2	C20orf27	CACNA2D3	CAMK2A	CCK	CD47	CELF2	CORO2B	CTGF	DLG4	DNAJB9	EGR1	ELN	FBXW7	FMNL1	FSCN1	GAD1	GADD45A	GOLGA4	GRIA1	GRIA4	H1FX	HPS4	HSPA5	ITFG1	JUP	KCND2	KIF23	KLF13	KRT16	LARP1	LENG8	MAPRE3	MARK2	MTMR9	NCBP1	NELL2	NPTN	NRGN
MCCLUNG_CREB1_TARGETS_DN	> Genes down-regulated in the nucleus accumbens (a major reward center in the brain) 8 weeks after induction of CREB1 [GeneID=1385] expression in a transgenic Tet-Off system.	AASS	ACTB	ALDH2	AMY1A	AQR	ARF3	ARGLU1	ASB3	ATP11A	C20orf27	CADM1	CCDC88A	COL6A1	CPNE6	CRY1	DHCR7	DKK3	DOC2B	EIF2C2	EPB41	ETS2	FOXP1	GEMIN5	GRB2	HAP1	HES5	IQGAP2	KCNA4	LDB2	MAN1A1	NNAT	NRP1	PBX3	PDRG1	PDXK	PDYN	PENK	PER2	PKP2	PLA2G12A	PLAGL1	PNCK	POU3F4	PRKCH	PTCH1	PTPRM	RBCK1	SIX3
MCCLUNG_CREB1_TARGETS_UP	> Genes up-regulated in the nucleus accumbens (a major reward center in the brain) 8 weeks after induction of CREB1 [GeneID=1385] expression in a transgenic Tet-Off system.	ACOT7	ACYP1	ADARB1	ADCY6	ADCYAP1	AQP4	ARF6	ASH2L	AUH	BASP1	BCAT1	BDNF	BZW1	C9orf16	CADPS	CAP1	CCK	CD99	CDH13	CDK14	CERK	CPLX1	CRYL1	CTGF	CXCR7	CXXC5	DIO2	ELAVL2	ESRRA	FABP7	FAM3C	FBXW7	FGF12	FOS	FSTL1	GABRA1	GLRX3	GNB1	H1F0	HIVEP1	HSD17B12	HSPA1B	ID2	IDI1	IFT20	INA	KLF10	LAPTM4B
MCCLUNG_DELTA_FOSB_TARGETS_2WK	> Genes up-regulated in the nucleus accumbens (a major reward center in brain) 2 weeks after induction of deltaFosB, a FOSB [GeneID=2354] splice variant.	ACCN1	ADARB1	ADCYAP1	APBA2	ARHGEF25	ASAP1	BDNF	C17orf79	CADPS	CCK	CDK14	CLN8	COL5A2	CTGF	ELAVL2	FHL2	FHOD3	GARS	GSTO1	HMGCS1	HSPA1B	IMPACT	INA	INPP5J	MEF2C	MFSD4	MGST3	MOBP	NEFH	NEFM	NMBR	NOV	NPTX1	OLFM1	PTPRK	SCN1A	2019-09-09	SERPINI1	SMAD1	STMN1	STMN2	SYT2	TBR1	TPBG	TUBB2A	TXN	VSNL1	ZNRF2
MCCLUNG_DELTA_FOSB_TARGETS_8WK	> Genes up-regulated in the nucleus accumbens (a major reward center in brain) 8 weeks after induction of deltaFosB, a FOSB [GeneID=2354] splice variant.	ACP1	ACTR2	ADAR	ADCYAP1R1	ADORA2A	AFF4	ARF3	ARHGEF2	ARNT2	BAG6	CALM3	CAMK2A	CDH2	CHD8	CHRM1	CLCN4	CRY2	DNAJB5	GAD2	GNAO1	GRIA2	GRIN1	HCN2	IDS	IMPAD1	KCNB1	KCNH1	KIF1B	KIF5A	MID1IP1	MXD4	MYH10	NDST1	NFE2L1	PRKCB	PSAP	RALY	RASSF2	RCC2	SLC25A5	SSR3	ST6GALNAC6	SYNGR1	SYT6	TSPAN5	UHMK1	USP2
MISSIAGLIA_REGULATED_BY_METHYLATION_DN	> Genes down-regulated in PaCa44 and CFPAC1 cells (pancreatic cancer) after treatment with decitabine [PubChem=451668], a DNA hypomethylating agent similar to azacitidine [PubChem=9444].	AARS	ACAT2	ANP32B	ARHGAP19	ARL6IP1	AURKA	BUB1B	CAD	CAV1	CCNA2	CDC25C	CDC45	CDC6	CDK1	CDKN2C	CDKN3	CDT1	CECR5	CENPE	CENPF	CENPM	CHEK1	CSE1L	CYP2J2	DCLRE1A	DEK	DHFR	DLGAP5	DNMT1	DTYMK	DUT	EBP	ENOSF1	ESPL1	EXOSC8	EZH2	FASN	FBL	FOSL1	FOXM1	FUT8	GMNN	GMPS	H2AFV	H2AFZ	HAT1	HMGB1	HMGB1P10
MISSIAGLIA_REGULATED_BY_METHYLATION_UP	> Genes up-regulated in PaCa44 and CFPAC1 cells (pancreatic cancer) after treatment with decitabine [PubChem=451668], a DNA hypomethylating agent similar to azacitidine [PubChem=9444].	ACSS1	AREG	ARF4	ARL6IP5	ATF3	ATOX1	ATP1B1	ATP6V0E1	ATP6V1G1	BCL11A	BECN1	BIRC3	BLZF1	BST2	CAMSAP2	CCL20	CCS	CD55	CD9	CDC123	CDKN1A	COL1A1	CTAG1B	CTSB	CTSL1	DNAJB2	DUSP1	DUSP5	DUSP6	EVX2	GADD45A	GRK4	GRN	GSN	HIST1H2AC	HIST1H2BK	HIST2H2AB	HLA-E	HYAL1	IFI44L	IFIT1	IFNGR1	IGF2	IGFBP3	IL1B	IL23A	IL32	ISG15
MOREIRA_RESPONSE_TO_TSA_DN	> Down-regulated in CD4+ [GeneID=920] T lymphocytes after 4 h treatment with 100 nM TSA [PubChem=5562].	ALPL	CD247	CD3D	CD3E	CX3CR1	ENTPD2	FGF18	ICAM1	IL2RA	LAT	METAP2	NOTCH1	NOTCH2	OGDH	RARB	SLC3A2	WNT4	WNT7A
MOREIRA_RESPONSE_TO_TSA_UP	> Up-regulated in CD4+ [GeneID=920] T lymphocytes after 4 h treatment with 100 nM TSA [PubChem=5562].	BAK1	BYSL	CD2	CD6	CD82	COX8A	EIF4A1	EIF6	ENO2	FKBP4	HMGN1	HSP90AB1	HSPA1A	HSPA1B	IGFBP4	MIF	MYC	PA2G4	PSMB4	RARA	SELPLG	SSR4	STRA13	TGFB1	TMSB4X	TP53	USF2	YWHAH
NATSUME_RESPONSE_TO_INTERFERON_BETA_DN	> Genes down-regulated in T98 cells (glioma) 48 h after treatment with interferon beta.	AGFG1	ANXA2	BAG1	CAPN1	CD6	CD63	CD70	CDKN1C	COX4I1	COX6A1	COX6C	CXCR1	E2F1	FTH1	FTL	GAPDH	GAS6	GSTO1	GSTP1	HINT1	IGFBP6	IL5RA	LGALS1	MAPK6	MMP2	MNT	NCOR2	NDUFB3	NFKBIA	NR1H4	PIN1	PPP2CA	PRDX1	PRDX6	RPLP1	RPS2	S100A2	SEC61B	SHC1	SKP1	SLIRP	SOD1	TMSB10	TNFRSF25	TP53I3	TPM2	TRAF3	TSHR
NATSUME_RESPONSE_TO_INTERFERON_BETA_UP	> Genes up-regulated in T98 cells (glioma) 48 h after treatment with interferon beta.	AKT1	AMPD2	APAF1	BCL2L2	BCL3	CALM2	CASP7	CASP9	CDK13	CHST15	CLK2	CREM	CXCL9	DDIT3	DNAJA1	DST	EIF2AK2	ENO3	EPHB3	ETV4	FAS	FASLG	FGF10	FGF5	FGF9	FOSL2	GRB14	HLA-B	HLA-C	HRK	HSP90B1	HSPA4	HSPA9	ICAM2	IFITM3	IFNG	IGF2	IGFBP3	IGFBP5	IL11RA	IL15RA	IL18	IRF1	KDM5A	MAP2K6	MAP3K14	MAPK1	MAPK10
PARK_TRETINOIN_RESPONSE_AND_PML_RARA_FUSION	> Genes up-regulated by tretinoin (ATRA) [PubChem=444795] in U937 cells (acute promyelocytic leukemia, APL) made sensitive to the drug by expression of the PML-RARA fusion [GeneID=5371;5914].	ALOX5AP	BIK	CD38	CEBPA	CEBPE	ELF4	FGR	HMHA1	HOXA1	IDH1	IER3	IGFBP6	IRF1	JUND	LITAF	LSP1	NDRG1	PIK3CG	PIM1	PKN1	PSAP	RARG	SEMA4D	SLA	SLC2A5	SPI1	TNFAIP2	TNFRSF1B	TOP1	UPP1
PARK_TRETINOIN_RESPONSE_AND_RARA_PLZF_FUSION	> Genes up-regulated by tretinoin (ATRA) [PubChem=444795] in U937 cells (acute promyelocytic leukemia, APL) made resistant to the drug by expression of the PLZF-RARA fusion [GeneID=7704, 5914].	ALOX5AP	CEBPA	CEBPE	FGR	FLNB	GYPC	HMHA1	IDH1	IER3	LBR	LPO	NDRG1	PIM1	PLCB2	PLEK	PPARG	PTPN6	SLC2A5	SPI1	ST3GAL1	TLE3	UPP1
RECEPTOR_BINDING	> Genes annotated by the GO term GO:0005102. Interacting selectively with one or more specific sites on a receptor molecule, a macromolecule that undergoes combination with a hormone, neurotransmitter, drug or intracellular messenger to initiate a change in cell function.	ACTN1	ACTN2	ACTN3	ACTN4	ADAM11	ADAM2	ADAM23	ADAM9	ADAMTS13	ADAMTS5	ADAMTS8	ADCYAP1	AGRP	AIMP1	AKAP9	ALCAM	AMH	ANG	ANGPT1	ANGPT2	ANGPTL1	ANGPTL2	ANGPTL3	ANXA1	APOA1	APOA5	APOF	APOL2	APP	AREG	ARNT2	ARPP19	ASIP	BDNF	BID	BMP10	BMP4	BRE	BTC	BZRAP1	C3	C5	CADM1	CALCA	CALCB	CASP8AP2	CCL1	CCL11
RESPONSE_TO_DRUG	> Genes annotated by the GO term GO:0042493. A change in state or activity of a cell or an organism (in terms of movement, secretion, enzyme production, gene expression, etc.) as a result of a drug stimulus. A drug is a substance used in the diagnosis, treatment or prevention of a disease.	ABCA2	ABCA3	ABCB1	ABCB4	ABCC1	ABCC6	ABCG2	BCAR3	CSAG2	CTPS	GCLM	LCK	LIPE	MVP	NAT8	PAPD7	RAB6C	SCN11A	SEMA3C	SLC22A18	SOD1	TOP1
SAENZ_DETOX_PATHWAY_AND_CARCINOGENESIS_DN	> Detoxification pathway genes down-regulated in enterocytes of transgenic mice expressing SV40 T antigen.	ABCC2	CXCR7	CYP2B6	CYP2C19	CYP2C8	CYP3A4	CYP4B1	CYP4F12	GSTK1	GSTO1	GSTT1	SLCO2A1	VDR
SENESE_HDAC1_AND_HDAC2_TARGETS_DN	> Genes down-regulated in U2OS cells (osteosarcoma) upon knockdown of both HDAC1 and HDAC2 [GeneID=3065;3066] by RNAi.	ABCC3	ABLIM1	ACADL	ALDH3B1	ALOX5	ALPK2	ANKRD52	ANXA10	AP1M2	AQP1	ARID5B	ATL1	ATP8B1	BEX1	BNC2	C14orf1	C1orf133	C1orf53	C1orf96	C5orf46	C8orf84	C9orf84	CADM3	CALB2	CALD1	CAP2	CAV1	CCDC80	CCL26	CDC42EP3	CDKN2C	CELF2	CLU	CNKSR3	CNRIP1	COL16A1	COL1A1	COL3A1	COL4A4	COL5A2	COQ2	CPA4	CRYAB	CSDC2	CXCL14	CXCR7	DACT1	DEPDC1
SENESE_HDAC1_AND_HDAC2_TARGETS_UP	> Genes up-regulated in U2OS cells (osteosarcoma) upon knockdown of both HDAC1 and HDAC2 [GeneID=3065;3066] by RNAi.	AADAC	ACRC	ADAMTS17	ADAMTS6	AFF3	AGPAT9	ANTXR2	AP1S2	ATP11B	BCL2A1	BCL2L1	BICD2	BIRC3	BMP2	C15orf54	C21orf7	C3	C4orf26	C4orf46	CA2	CAMTA1	CANT1	CAPN5	CBFB	CCL20	CCND2	CCNE1	CD55	CDC42SE2	CDV3	CES1	CHRNA9	CHST11	COL6A3	COPA	CPEB4	CREM	CSF2	CTNNA1	CXCL3	CXCL5	DCLK1	DDX42	DHX9	DKFZp451A211	DKK1	DKK2	DNAJB14
SENESE_HDAC1_TARGETS_DN	> Genes down-regulated in U2OS cells (osteosarcoma) upon knockdown of HDAC1 [GeneID=3065] by RNAi.	AASS	ABCC3	AHNAK	ALDH5A1	ALDH6A1	ALOX5	APLP1	ARHGAP35	ARHGEF40	ARID5B	ASS1	BAI2	BAIAP2	BAZ2B	BCAM	BCAR1	BMP4	BNC2	BNIP3L	BTBD2	C10orf114	C11orf9	C11orf96	C18orf1	C18orf10	C1orf183	C1orf96	C4orf34	C5orf13	C5orf54	C8orf46	C9orf135	CADM3	CBX5	CCNG2	CD46	CDC25C	CDC42	CDC42EP3	CDH13	CHMP3	CIRBP	CNN1	CNPY4	COL11A1	COL12A1	COL16A1	COL1A1
SENESE_HDAC1_TARGETS_UP	> Genes up-regulated in U2OS cells (osteosarcoma) upon knockdown of HDAC1 [GeneID=3065] by RNAi.	AADAC	ABCC4	ABCC9	ACTR2	ADAM10	ADAMTS6	AGPAT9	AHCTF1	AKIRIN2	AKR1C1	AKR1C2	AKT1S1	AKT3	ALPL	ANAPC5	ANP32E	ANTXR2	AP1S3	APH1A	ARHGAP5	ARHGDIA	ARL14	ASAH2B	ASPH	ATP11A	ATP11B	ATP13A3	ATP6V0A4	B4GALT6	BACH1	BCL2A1	BCL2L1	BCLAF1	BDP1	BIRC3	BMP2	BUB1	C12orf35	C14orf34	C15orf54	C19orf6	C1orf144	C3	C4orf26	C4orf46	C6orf58	C9orf41	CA2
SENESE_HDAC2_TARGETS_DN	> Genes down-regulated in U2OS cells (osteosarcoma) upon knockdown of HDAC2 [GeneID=3066] by RNAi.	ALDH3B1	ALPK2	AQP1	BCAM	BEX1	BNC2	C12orf39	C8orf55	CAP2	CCL26	CDH11	CLU	COL11A1	COL1A1	COL3A1	COL5A2	CRYAB	CTXN1	CXCL14	CXCR7	DACT1	DEPDC1	DTNA	EDN1	EDN2	EFEMP2	EGF	ETAA1	FADS2	FAM132A	FAM176A	FAM70A	FGF11	FKBP9	FOXS1	GALNT2	GPNMB	GSG1	GSTM4	GXYLT2	HDAC2	ID4	IGFBP6	IGFBP7	INSIG1	JAG1	JPH3	JUP
SENESE_HDAC2_TARGETS_UP	> Genes up-regulated in U2OS cells (osteosarcoma) upon knockdown of HDAC2 [GeneID=3066] by RNAi.	AADAC	ADAMTS6	ANTXR2	APH1A	ASPH	ATP13A3	BCL2A1	BCLAF1	C4orf26	C4orf46	CA2	CBFB	CCND2	CCNJ	CDC27	CDC42SE2	CDV3	COPA	CREBL2	CSF2	CSTF2T	CTDSPL2	DDX42	DDX6	DHX9	DNAJB14	DOCK4	DPY19L1	DUS3L	ELK3	EXOC5	FBXO32	G0S2	GFPT2	GLYR1	GNA13	HMGA1	HMGA2	HSF1	IL1A	IL6ST	IL7R	IL8	INHBA	IQGAP1	ITGA6	ITGB1	KISS1
SENESE_HDAC3_TARGETS_DN	> Genes down-regulated in U2OS cells (osteosarcoma) upon knockdown of HDAC3 [GeneID=8841] by RNAi.	AARS	ABCA13	ABLIM1	ACAP2	ACAT2	ACSL3	ADCY7	ADD3	ADNP2	AEBP2	AHNAK	AIF1L	ALCAM	ALDH3B1	ALDH5A1	ALOX5	ANKRD52	ANO2	ANP32A	ANP32E	ANTXR1	AP1M2	APOOL	ARAP2	ARHGDIB	ARIH2	ARSB	ASF1B	ASNS	ASXL1	ATAD2	ATG9A	ATMIN	ATP13A3	ATP5SL	ATPAF1	ATPIF1	BACE2	BAI2	BAIAP2L1	BARD1	BBX	BCAM	BCAT1	BCL7B	BCL9L	BET1	BEX1
SENESE_HDAC3_TARGETS_UP	> Genes up-regulated in U2OS cells (osteosarcoma) upon knockdown of HDAC3 [GeneID=8841] by RNAi.	AADAC	ABCA3	ABCC4	ACOX2	ACRC	ACTR2	ADAM10	ADAM12	ADAM19	ADAMTSL1	AFF4	AHCTF1	AKIRIN1	AKR1B10	AKR1C1	AKR1C2	AKR1C3	AKT1S1	AKT3	ANKRD10	ANKRD46	ANTXR2	ANXA4	AP1AR	AP1S1	AP1S3	APH1A	ARF3	ARFIP1	ARHGAP5	ARHGDIA	ARL14	ARL4C	ARL6IP1	ARNTL2	ARSJ	ASH1L	ASPH	ATF3	ATP11B	ATP13A3	ATP2B1	ATP6V1A	B4GALT1	BACH1	BCL2L1	BCL6	BDP1
SINGH_NFE2L2_TARGETS	> Selected electrophile and drug detoxication genes down-regulated in A549 and H460 cells (lung cancer) upon knockdown of NFE2L2 [GeneID=4780] by RNAi.	ABCC1	ABCC2	G6PD	GCLC	GCLM	GRK6	GSR	GSTM4	HMOX1	ME1	MGST1	NQO1	PRDX1	TXN	TXNRD1
TOOKER_GEMCITABINE_RESISTANCE_DN	> Down-regulated genes in Calu3 cells (non-small cell lung cancer, NSCLC) resistant to gemcitabine [PubChem=3461] which became up-regulated in response to bexarotene [PubChem=82146].	ACSL3	ACYP1	ADD3	AGPS	AHSA1	AKAP12	ANXA3	APBB2	APLP2	ARHGAP29	ASNS	ATP6V1C1	AVEN	AZIN1	CACYBP	CAPRIN1	CCDC90A	CD47	CD55	CEBPB	CEBPG	CEPT1	CLIC4	CLU	COX17	CST6	CTSB	CYB5A	CYB5B	CYP24A1	DHPS	DPYSL2	EHBP1	EIF4EBP1	ERP29	EZR	FGFR3	FHL1	FKBP3	FKBP4	GCN1L1	GLRX2	GNB1	GNL3	GNPAT	GPRC5A	H1F0	HPCAL1
TOOKER_GEMCITABINE_RESISTANCE_UP	> Up-regulated genes in Calu3 cells (non-small cell lung cancer, NSCLC) resistant to gemcitabine [PubChem=3461] which became down-regulated in response to bexarotene [PubChem=82146].	AATF	ABCC2	ABHD14A	ACSL5	ACVR1B	AIMP2	ANXA1	ARFIP2	ARID5B	ASS1	ATP5O	ATXN7L3B	BAMBI	BDH2	BLVRB	BMP4	C10orf116	CCNB1IP1	CD81	CIAPIN1	CIRBP	COX8A	CPOX	DHRS7	DSC3	EIF3F	ELOVL1	ERVMER34-1	FGF9	FTH1	FXC1	GRHPR	HBE1	HSPA4	IFI6	IFT52	ILK	IRF9	ISG15	ITPA	KIAA0100	LGALS3	MEF2C	MRPL17	NAP1L4	NUP98	ODC1	PALLD
UEDA_CENTRAL_CLOCK	> Molecular timetable composed of 96 time-indicating genes (103 probes) in the central (suprachiasmatic nucleus (SCN)) clock.	ABCD2	AIM1	AP1B1	ARNTL	AVP	AVPR1A	BCKDHB	BLCAP	BMPR1A	CALCR	CCL7	CDK2AP2	CHORDC1	CMBL	CRY1	CXCL12	DBP	DHODH	DLK1	DNAJB1	DUSP1	FABP7	GADD45A	GADD45B	GADD45G	GAS7	GPANK1	H3F3B	HERPUD1	HLA-DRB1	HMGB3	HNRNPM	HRH2	HSPA1A	HSPA1B	HSPA5	HSPD1	HSPH1	ID2	MAN2A1	MANF	MRPL41	NFIL3	NR1D2	NSDHL	ORMDL1	P4HA1	PDCD4
UEDA_PERIFERAL_CLOCK	> Molecular timetable composed of 162 time-indicating genes (182 probes) in the peripheral (liver) clock.	ABCB4	ADH4	AK2	ALAS1	ALCAM	ANP32A	APOA5	AQP8	AQP9	ARNTL	ASL	ATF5	ATL2	ATXN2	AVPR1A	BHLHE40	BNIP3	BRI3	BTG1	C11orf48	C5orf41	C6orf89	C7orf73	CCRN4L	CD47	CD9	CEBPA	CEBPB	CES3	CHD4	CHKA	CHORDC1	CHP	CKS2	CLDN1	CNOT1	COL18A1	COL4A1	CPT1A	CRIP2	CRY1	CYB5B	CYP7A1	CYP8B1	DAZAP2	DHCR7	DHRS3	DNAJA1
VETTER_TARGETS_OF_PRKCA_AND_ETS1_DN	> Genes down-regulated in MDA-MB-231 cells (breast cancer) after knockdown of PRKCA and ETS1 [GeneID=5578;2113] by RNAi.	ARHGDIB	ARPC2	CCDC28A	CST1	CST2	CST4	HSPA1A	IGF2BP3	MMP1	MMP9	MRPL9	NQO1	PHLDA2	PTPRN2	PVR	SP100
VETTER_TARGETS_OF_PRKCA_AND_ETS1_UP	> Genes up-regulated in MDA-MB-231 cells (breast cancer) after knockdown of PRKCA and ETS1 [GeneID=5578;2113] by RNAi.	ARL4C	BCL11A	C1orf144	DIAPH1	FN1	HS2ST1	INSIG1	PEG10	PML	RHOBTB3	RUNX1	SCAMP1	SEC23IP	TGFB2	TRPC1	UBAP2L
WAMUNYOKOLI_OVARIAN_CANCER_GRADES_1_2_DN	> Genes down-regulated in mucinous ovarian carcinoma tumors of grades 1 and 2 compared to the normal ovarian survace epithelium tissue.	ARMCX1	ATP2B4	BASP1	BNIP3	C3	C8orf84	CAV1	CELF2	CFI	CLIC5	CLIP4	CPE	CRLS1	CTDSP2	DAB2	DOCK11	DOCK4	DPYD	EEF1A1	ELOVL5	FLRT2	FRMD4B	GAS1	HBB	HOXD8	ID4	IFITM2	IFT52	IGFBP6	IL1R1	KDR	LGALS8	LOC100506168	MAGI2-AS3	MGC24103	MNDA	N4BP2L2	NISCH	PARP6	PDGFD	PLSCR3	PLSCR4	PODXL	PROCR	PTGS1	RARRES1	RGL1	RHOQ
WAMUNYOKOLI_OVARIAN_CANCER_GRADES_1_2_UP	> Genes up-regulated in mucinous ovarian carcinoma tumors of grades 1 and 2 compared to the normal ovarian survace epithelium tissue.	ABCC3	ABCD3	ABHD2	ACBD5	AGR3	ARHGAP12	ARPC5L	ARSD	ASPHD2	ATP1B1	ATP5I	ATP8B1	BAG1	BRI3BP	BZW2	C3orf52	C5orf24	CA2	CASK	CD164	CD24	CEBPG	CHMP4C	CISD3	CLDN23	CMPK1	COX7A2	CPD	CTBP2	CTSE	CXXC5	CYP51A1	DDAH1	DOK4	DSC2	ECT2	EDEM3	ELL2	ELOVL6	EPCAM	EPHB4	EPT1	ERBB3	ESRP1	ETFB	ETNK1	F11R	FAM108C1
WAMUNYOKOLI_OVARIAN_CANCER_LMP_DN	> Genes down-regulated in mucinous ovarian carcinoma tumors of low malignant potential (LMP) compared to normal ovarian surface epithelium tissue.	AASDHPPT	ACSS3	ADH5	ANKRD10	ANP32E	AP1S2	ARMCX1	ARNT	ATF1	ATP11C	ATP2B1	BASP1	BEX4	BNC2	BNIP2	BTF3L4	C11orf80	C1orf198	C1orf63	C1S	C6orf62	CALD1	CANX	CAP2	CAV1	CBR4	CCDC50	CCDC80	CDON	CELF2	CERK	CFL2	CLIP4	COL8A1	CPE	CPVL	CRIM1	CRLS1	CRYBG3	CSGALNACT2	CTSK	DAB2	DCBLD2	DCN	DDR2	DDX5	DFNA5	DOCK11
WAMUNYOKOLI_OVARIAN_CANCER_LMP_UP	> Genes up-regulated in mucinous ovarian carcinoma tumors of low malignant potential (LMP) compared to normal ovarian surface epithelium tissue.	AACS	ABCC3	ABCD3	ABHD11	ABHD6	ACAA1	ACBD5	ACTB	ACY1	AGR2	AGR3	AKAP13	AKR1C3	ALAS1	ANKRD9	ARHGAP27	ARPC5L	ARRDC1	ARRDC2	ARSD	ATP1B1	ATP8B1	AURKAIP1	B3GNT5	BACE2	BAG1	BAIAP2L1	BDP1	BPHL	BSPRY	BTBD3	BZW2	C11orf48	C11orf83	C17orf70	C17orf90	C19orf33	C19orf6	C19orf79	C1GALT1	C1orf116	C1orf93	C3orf52	C4orf19	C8orf82	C9orf152	C9orf7	C9orf86
WHITEFORD_PEDIATRIC_CANCER_MARKERS	> Differentially expressed genes in a panel of xenografts representing 8 common pediatric tumors compared to the normal tissues.	ADCY3	ASF1B	ATAD2	AURKA	BCAT1	BIRC5	BUB1	CCDC34	CCNA2	CCNB1	CCNB2	CCNT1	CDC25A	CDC45	CDCA2	CDCA5	CDCA7	CDCA8	CDK1	CDK4	CDK6	CENPA	CENPE	CENPF	CENPN	CKAP2	CKS1B	CKS2	DBF4	DHFR	DLGAP5	DNMT1	DTYMK	E2F1	EIF4A1	EIF4EBP1	ENO1	ESPL1	GABRB2	GAPDH	GGH	GINS2	GPX7	H2AFX	HAUS1	HIST1H4C	HMGB3	HN1
WHITESIDE_CISPLATIN_RESISTANCE_DN	> Genes down-regulated in NCI-H2170 cells (lung cancer) upon induction of resistance to cisplatin [PubChem=2767].	ACTB	IFI6	JUND	KRT19	LRRC17	RPL13A	RPS16	RPS21	RPS5	RPS9	SOD1	TIMP1	TRIM22
WHITESIDE_CISPLATIN_RESISTANCE_UP	> Genes up-regulated in NCI-H2170 cells (lung cancer) upon induction of resistance to cisplatin [PubChem=2767].	CDKN1A	ERBB3	FASN	GDF15	IFITM1	ITGA7	ITGB4	MX1	PTGES	PXN	RAC1
WONG_MITOCHONDRIA_GENE_MODULE	> Genes that comprise the mitochondria gene module	ABCB6	ACADSB	ACAT1	AGMAT	AIFM1	AK2	ALDH6A1	ATOX1	ATP13A3	ATP1B1	ATP1B3	ATP5B	ATP5C1	ATP5E	ATP5F1	ATP5G1	ATP5G2	ATP5G3	ATP5H	ATP5I	ATP5J	ATP5J2	ATP5L	ATP5O	ATP6AP1	ATP6V1B1	ATP6V1C1	ATP6V1D	ATP6V1E1	ATP6V1F	ATP6V1G1	ATP8A1	AUH	BCL2	BOP1	C21orf33	CHDH	CLPP	COQ3	COX11	COX17	COX18	COX4I1	COX5A	COX5B	COX6A1	COX6B1	COX6C
WONG_PROTEASOME_GENE_MODULE	> Genes that comprise the proteasome gene module	ARIH1	CDC20	CDC34	FBXO21	PSMA1	PSMA4	PSMA5	PSMA7	PSMB10	PSMB2	PSMB3	PSMB4	PSMB6	PSMB8	PSMC3	PSMC5	PSMD1	PSMD10	PSMD12	PSMD14	PSMD3	PSMD8	PSME1	PSME3	SIAH1	SIAH2	SQSTM1	UBA3	UBA6	UBE2C	UBE2D2	UBE2G1	UBE2Q2	UBE2R2	UBE2T	UBE3A	UBR7	UCHL3	USP1	USP10	USP11	USP13	USP14	USP18	USP25	USP39	USP4	USP46
YAGUE_PRETUMOR_DRUG_RESISTANCE_DN	> Down-regulated genes common to all pretumorigenic cells with acquired drug resistance.	ACAN	CALD1	COL8A1	DCHS1	DSE	FRMD4A	LTBP2	MMP2	NTM	2019-09-11	TNS1	TRAM2	VCAN
YAGUE_PRETUMOR_DRUG_RESISTANCE_UP	> Up-regulated genes common to all pretumorigenic cells with acquired drug resistance.	ABCB1	HSD17B2	LOC400550	MAN1C1	PHLDA1	SALL1	SLC16A14	TBC1D8
ZEMBUTSU_SENSITIVITY_TO_CISPLATIN	> Top genes associated with chemosensitivity to cisplatin [PubChem=2767] across 85 tumor xenografts.	ABP1	ANXA4	ATG4C	DES	FBP1	HNRNPM	HSD17B2	LLGL2	NPR3	OBFC2A	PCDH1	PGLYRP1	PGPEP1	PPM1F	SGPP2	TM9SF3	TMEM117	TNFRSF14	TRPC4	TSPAN1
ZEMBUTSU_SENSITIVITY_TO_CYCLOPHOSPHAMIDE	> Top genes associated with chemosensitivity to cyclophosphamide [PubChem=2907] across 85 tumor xenografts.	AGR2	ATP1B1	CPXM1	DIRAS1	DLK1	ELF3	FAM57B	GPX2	KCNH2	KIAA1328	LSM10	MBP	MLL3	NRP1	2019-09-11	STK17A	STXBP5	TDRD7
ZEMBUTSU_SENSITIVITY_TO_DOXORUBICIN	> Top genes associated with chemosensitivity to doxorubicin [PubChem=31703] across 85 tumor xenografts.	C1QTNF6	C20orf112	CCNB1	DES	DNMT3B	EPS8L2	GAB1	GPC3	IL6ST	MORF4L2	MPZL2	MSLN	PARP9	PIK3C2A	SLC38A9	SUV420H2	VAMP2
ZEMBUTSU_SENSITIVITY_TO_FLUOROURACIL	> Top genes associated with chemosensitivity to 5-fluorouracil [PubChem=3385] across 85 tumor xenografts.	ADAMTS2	ATF2	ATP11C	CTDSP2	FARP1	GCNT3	HGFAC	LOC100506421	MAGEA6	PIEZO1	PIK3CB	PRPS1	RPS6KB1	TMEM151B	TMEM9B	TSPO	TTC7A
ZEMBUTSU_SENSITIVITY_TO_METHOTREXATE	> Top genes associated with chemosensitivity to methotrexate [PubChem=4112] across 85 tumor xenografts.	COL3A1	FAM57B	FASTKD2	GABRA6	GRB2	KLHL23	KRT86	MYBL2	NCBP1	PDK3	POLA2	RNASE11	SNRNP35	ST7	TRH	TRIM36	WDR27	WDTC1
ZEMBUTSU_SENSITIVITY_TO_MITOMYCIN	> Top genes associated with chemosensitivity to mitomycin [PubChem=5746] across 85 tumor xenografts.	AMPD1	ARHGAP26	C7orf62	COX6A2	CPXM1	IL32	KRCC1	MMP3	OTC	PCDH1	PGLYRP1	RND3	S100A4	SHC2	TBC1D7	TNFRSF14	TRAF2	TRMT11	ZNF831
ZEMBUTSU_SENSITIVITY_TO_NIMUSTINE	> Top genes associated with chemosensitivity to nimustine [PubChem=39214] across 85 tumor xenografts.	AFF3	CKS2	CRKL	ENGASE	ETV4	EXTL3	GDA	GJA5	GRIK3	KIF4A	MMP7	PABPC1	PGLYRP1	PRSS8	SIM1	TOB2	ZNF831
ZEMBUTSU_SENSITIVITY_TO_VINBLASTINE	> Top genes associated with chemosensitivity to vinblastine [PubChem=13342] across 85 tumor xenografts.	ANXA4	CKS2	CUX1	GJB1	HNF4A	HSD17B2	INSIG2	ITIH2	LPP	MYH14	MYO15B	NR3C1	PABPC1	PDIA4	RNASET2	SPTBN1	TMEM125	UCP3
ZEMBUTSU_SENSITIVITY_TO_VINCRISTINE	> Top genes associated with chemosensitivity to vincristine [PubChem=5978] across 85 tumor xenografts.	ABLIM1	ANXA4	ATP1B1	BARD1	CMTM3	CPT1A	ETS1	FOXO6	GCNT3	HNF4A	LOC100289314	MMP7	MYH10	NLRP2	NNAT	OSGIN1	PGPEP1	STC1	VGLL1
ZHAN_MULTIPLE_MYELOMA_DN	> Genes most significantly down-regulated in multiple myeloma samples, compared to normal bone marrow plasma cells.	A2M	AIF1	ALDH1A1	APOC1	APOE	CD24	CD27	CD72	CD99	CEBPD	COL1A2	CTSH	CXCL12	DPYSL2	ELANE	GLDC	GP5	HHEX	HNMT	IGF2BP3	ITGA2B	ITGB2	LCN2	LIPA	LST1	LYZ	MRC1	MSX1	PF4	PF4V1	PLA2G7	PRKAR2B	PYGL	RNASE6	S100A12	S100A9	SMPDL3A	SYK	TCF7	VCAM1	WNT10B
ZHAN_MULTIPLE_MYELOMA_SPIKED	> 'Spiked' genes: genes most highly up-regulated in multiple myeloma samples; were not differentially expressed as compared to the normal plasma cells.	AREG	AZGP1	C11orf41	CCND1	CRYBB1	CST6	CTGF	DSC3	DUSP2	EDNRB	FBLN2	FGFR3	GALNT3	GNAT1	IFI27	IFIT3	LGALS3BP	LTB	MAL	MS4A1	NEAT1	TSPAN7
ZHAN_MULTIPLE_MYELOMA_SUBGROUPS	> Top genes up-regulated in MM4 vs MM1 subgroup of multiple myeloma samples.	ACO2	C1D	CCT4	CDC6	CHAF1A	CKS1B	CSNK2B	DFFA	EIF2B1	EIF2S1	EWSR1	EZH2	FKBP1A	FNTA	MAZ	MSH2	MTIF2	POLD2	PRIM1	PRKDC	PSMD14	RANBP1	SNRPC	SNRPD3	SUMO1	TMEM131	TYMS	UBE2V2	UGP2	XRCC6
ZHAN_MULTIPLE_MYELOMA_UP	> Genes most significantly up-regulated in multiple myeloma samples, compared to normal bone marrow plasma cells.	ABL1	ALG3	APC	ARID5A	ATF3	BCL7B	CAPN1	CARS	CASP1	CD200	CD47	CDC34	CDKN1A	COX17	COX6B1	CTSO	DNASE1L1	DNMT1	ECH1	EIF3B	EVI2A	EWSR1	EXTL2	FARSA	FOXN3	GART	HCP5	HGF	HIST1H1C	HIST1H2AE	HIST1H2BE	HIST2H2BE	ICT1	ILF3	KAT2A	KIAA0020	LAMC1	LSR	MAPKAPK3	MASP1	MLLT3	MTA1	MVP	NAP1L4	NAT6	NEB	NKRF	PFKM
[truncated: 1,428 more columns]
