# Supplementary material for: Truncated HDAC9 identified by integrated genome-wide screen as the key modulator for paclitaxel resistance in triple-negative breast cancer
Source: Theranostics. 2020 Sep 2;10(24):11092–109. doi: 10.7150/thno.44997 (PMC7532680; doi:10.7150/thno.44997)
Supplement: Supplementary file 2 — Supplementary table S1, S2, S3, S4, S5, S6. [file thnov10p11092s2.zip › supplementary table s4.xlsx]

## Sheet: Sheet1
Table S4. RNA sequencing result of gene candidates
gene_symbol	gene	WT1_TPM	WT2_TPM	PTX1_TPM	PTX2_TPM
MYO1F	ENSG00000142347	24.66	20.75	9.56	9.5
ZKSCAN7	ENSG00000196345	1.25	1.12	0.61	0.59
S1PR5	ENSG00000180739	1.52	1.77	0.46	0.47
PLXDC2	ENSG00000120594	0.03	0.06	0.01	0.01
STRA6	ENSG00000137868	0.16	0.19	1.88	2.45
HDAC9	ENSG00000048052	4.18	4.64	24.5	28.42
ADAM28	ENSG00000042980	0.94	0.84	15.58	13.55
CENPF	ENSG00000117724	23.09	21.09	65.16	65.31
