# Supplementary material for: Truncated HDAC9 identified by integrated genome-wide screen as the key modulator for paclitaxel resistance in triple-negative breast cancer
Source: Theranostics. 2020 Sep 2;10(24):11092–109. doi: 10.7150/thno.44997 (PMC7532680; doi:10.7150/thno.44997)
Supplement: Supplementary file 2 — Supplementary table S1, S2, S3, S4, S5, S6. [file thnov10p11092s2.zip › supplementary table s5.xlsx]

## Sheet: Sheet1
Table S5. CRISPR screening result of gene candidates
id	num	neg|score	neg|p-value	log10	neg|fdr	neg|rank	neg|goodsgrna	pos|score	pos|p-value	log10	pos|fdr	pos|rank	pos|goodsgrna
CENPF	6	0.015402	0.048526	-1.31403	0.938417	1076	4	0.89521	0.8951	-0.0481284	0.999995	18445	0
ADAM28	6	0.0079466	0.027957	-1.55351	0.930801	616	4	0.56621	0.63274	-0.198775	0.999995	12741	1
HDAC9	6	0.0016004	0.0066992	-2.17398	0.890056	148	4	0.81269	0.81264	-0.0901018	0.999995	16622	0
STRA6	6	0.00022262	0.001152	-2.93855	0.84901	28	3	0.93196	0.93199	-0.0305887	0.999995	19274	0
MYO1F	6	0.98225	0.98225	-0.00777796	1	20433	0	0.0081726	0.027858	-1.55505	0.752787	769	4
PLXDC2	6	0.22189	0.37028	-0.43147	0.993989	7768	2	0.014189	0.04463	-1.35037	0.829933	1122	3
ZKSCAN7	6	0.82354	0.82359	-0.0842889	1	17095	1	0.015313	0.047704	-1.32145	0.84235	1182	1
S1PR5	6	0.18835	0.33865	-0.470249	0.992461	7118	2	0.0080633	0.027557	-1.55977	0.752787	759	3
