# Supplementary material for: Truncated HDAC9 identified by integrated genome-wide screen as the key modulator for paclitaxel resistance in triple-negative breast cancer
Source: Theranostics. 2020 Sep 2;10(24):11092–109. doi: 10.7150/thno.44997 (PMC7532680; doi:10.7150/thno.44997)
Supplement: Supplementary file 2 — Supplementary table S1, S2, S3, S4, S5, S6. [file thnov10p11092s2.zip › supplementary table s6.xlsx]

## Sheet: Sheet1
Table S6. RNA sequencing result of HDAC family
gene_symbol	gene	WT1_TPM	WT2_TPM	PTX1_TPM	PTX2_TPM
HDAC9	ENSG00000048052	4.18	4.64	24.5	28.42
HDAC7	ENSG00000061273	73.11	67.91	55.43	55.1
HDAC4	ENSG00000068024	20.08	15.57	15.48	12.55
HDAC6	ENSG00000094631	73.15	68.43	88.35	78.79
HDAC10	ENSG00000100429	28.01	21.63	35.53	31.99
HDAC5	ENSG00000108840	31.76	31.84	41.23	38.34
HDAC1	ENSG00000116478	214.97	205.83	215.12	216.31
HDAC8	ENSG00000147099	34.44	35.95	29.5	28.09
HDAC11	ENSG00000163517	25.32	20.97	13.49	11.91
HDAC3	ENSG00000171720	92.52	88.56	86.28	96.46
HDAC2	ENSG00000196591	87.6	81.3	84.88	84.22
