# Supplementary material for: Truncated HDAC9 identified by integrated genome-wide screen as the key modulator for paclitaxel resistance in triple-negative breast cancer
Source: Theranostics. 2020 Sep 2;10(24):11092–109. doi: 10.7150/thno.44997 (PMC7532680; doi:10.7150/thno.44997)
Supplement: Supplementary file 2 — Supplementary table S1, S2, S3, S4, S5, S6. [file thnov10p11092s2.zip › supplementary table s1.xlsx]

## Sheet: Sheet1
Table S1. List of qRT-PCR primers
Gene symbol	Forward primer (5′ to 3′)	Reverse primer (3′ to 5′)
U6	GCTTCGGCAGCACATATACTAAAAT	CGCTTCACGAATTTGCGTGTCAT
HDAC9	AGTAGAGAGGCATCGCAGAGA	GGAGTGTCTTTCGTTGCTGAT
CENPF	CTCTCCCGTCAACAGCGTTC	GTTGTGCATATTCTTGGCTTGC
ADAM28	CCTTGCACCAGGCTACACG	CCCGATGTATGGGGCTTAAAG
STRA6	TCATGATGGACACCCACAGC	ATGCGACTGGCTGACTTCAA
S1PR5	GCCGGTGAGCGAGGTCATCGT	TAGGCCTTGGCGTAGAGCGG
ZKSCAN7	AGCTTCTCTTTGGGGTCACA	CCAGGTCTGGTTTGCTGG
MYO1F	CAAGCAGATGCCCTACTTCAC	TCGATAAGCATGTTCCGGTACA
PLXDC2	CCAGTTTCAGTTCGCCGATG	TGTCTACCGCCTTGAGAAAGT
MITR	CAACAGCACTAGGAGCGACA	TCCTGGAGCTAAATCTTTGCC
HDAC9a	GACGTGTGGTGTTGGCTCTA	GTGGCTCCAGCTCATTTCCT
IL-11	CCAGATACAGCTGTCGCCC	GGTAGGACAGTAGGTCCGCT
MEF2A	AACCCAGGGAGTTCACTGGT	TGTGAGGTCTGTAGTGCTCAA
MEF2B	GACCGTGTGCTGCTGAAGTA	AGCGTCTCGAGGATGTCAGT
MEF2C	GAACGTAACAGACAGGTGACAT	CGGCTCGTTGTACTCCGTG
MEF2D	CGTGCTATGTGACTGCGAGAT	GCGTCGGTACTTGTCCTCC
IL-11 promoter qPCR primers
IL-11_promoter_0-200bp	GTTGTCAGGGGCGTCCAG	GTGCTGACCAGGTGCCG
IL-11_promoter_200-400bp	AGGCCGGAGCAGTCCC	CTGTGGCTGCTGGAGGAAG
IL-11_promoter_400-600bp	TGAGCCTCCCTCCTGATCG	AAGACCCTCCAGAAGGGCGA
IL-11_promoter_600-800bp	CAGCTCCCCCAGAACAGG	TAACGCTGAGCTCCAGGCA
IL-11_promoter_800-1000bp	AGCGTGGAGATGCCCCAG	AAACTCCAGGCTGTATCCCTG
IL-11_promoter_1000-1200bp	GAGATGGAATTTCACTCTTGTTGC	CCACAGAGCTGTCTGGGTGA
IL-11_promoter_1200-1400bp	CCTAGGGCTGTTTGTGATGTG	GGTCAGGAGTTCAAGGCCAG
IL-11_promoter_400-1600bp	GCCTCAGCCTCCCAAAGT	AACCCAGACAGACTTCCAGG
IL-11_promoter_1600-1800bp	ATTTGAATTATCATCCCTACTCTGC	CACACAGCTAGGGAGAGGTG
IL-11_promoter_1800-2000bp	ACTTTGTGCAACAGAGTCCCCA	CAGAATATCAGCCTCCTCCTCTCC
